# Supplementary material for: Evaluating large language models on medical evidence summarization
Source: NPJ Digit Med. 2023 Aug 24;6:158. doi: 10.1038/s41746-023-00896-7 (PMC10449915; doi:10.1038/s41746-023-00896-7)
Supplement: Supplementary file 3 — DATA SET [file 41746_2023_896_MOESM3_ESM.xlsx]

## Sheet: review_doi_and_generation
doi	pmid	topic	Background	Objectives	Search methods	Selection criteria	Data collection and analysis	Main results	Authors' conclusions	ChatGPT_Abstract	ChatGPT_MainResult	GPT3.5_MainResult
10.1002/14651858.CD001747.pub3	16437436	Alzheimer's Disease	Galantamine is a specific, competitive, and reversible acetylcholinesterase inhibitor.	To assess the clinical effects of galantamine in patients with mild cognitive impairment (MCI), probable or possible Alzheimer's disease (AD), and potential moderators of effect.	The trials were identified from a search of the Specialized Register of the Cochrane Dementia and Cognitive Improvement Group, last updated on 25 April 2005 using the terms galanthamin*, galantamin* and Reminyl. Published reviews were inspected for further sources. Additional information was collected from unpublished clinical research reports for galantamine obtained from Janssen and from http:/…	Trials selected were randomised, double-blind, parallel-group comparisons of galantamine with placebo for a treatment duration of greater than 4 weeks in subjects with MCI or AD.	Data were extracted independently by the reviewers and pooled where appropriate and possible. Outcomes of interest include the clinical global impression of change (CIBIC-plus or CGIC), Alzheimer's Disease Assessment Scale-cognitive sub scale (ADAS-cog), Alzheimer's Disease Cooperative Study/Activities of Daily Living (ADCS-ADL), Disability Assessment for Dementia scale (DAD) and Neuropsychiatric…	Ten trials with a total 6805 subjects were included in the analysis. Treatment with galantamine led to a significantly greater proportion of subjects with improved or unchanged global rating scale rating (k = 8 studies), at all dosing levels except for 8 mg/d . Confidence intervals for the ORs overlapped across the dose range of 16 mg to 36 mg per day, with point estimates of 1.6 - 1.8 when analy…	Subjects in these trials were similar to those seen in earlier anti dementia AD trials, consisting primarily of mildly to moderately impaired outpatients. Galantamine's effect on more severely impaired subjects has not yet been assessed. Nevertheless, this review shows consistent positive effects for galantamine for trials of three to six months' duration. Although there was not a statistically s…	This systematic review aimed to assess the clinical effects of galantamine in patients with mild cognitive impairment (MCI), probable or possible Alzheimer's disease (AD), and potential moderators of effect. Ten randomized, double-blind, parallel-group trials comparing galantamine with placebo in subjects with MCI or AD were included in the analysis. Galantamine treatment led to a significantly g…	This systematic review assessed the clinical effects of galantamine in patients with mild cognitive impairment and Alzheimer's disease. Ten trials with 6805 subjects were analyzed, and treatment with galantamine resulted in a greater proportion of subjects with improved or unchanged global rating scale rating and a significant reduction in ADAS-cog score at all dosing levels. Galantamine's advers…	This systematic review evaluated the clinical effects of galantamine in patients with mild cognitive impairment (MCI), probable or possible Alzheimer's disease (AD). Results showed that treatment with galantamine led to significantly greater improvement on global rating scale rating and ADAS-cog score at all dosing levels (except for 8 mg/d) and on ADCS-ADL, DAD and NPI in some individual trials.…
10.1002/14651858.CD005592.pub2	18425924	Alzheimer's Disease	Alzheimer's disease (AD) has become a major public health problem around the world due to its increasing prevalence, long duration, caregiver burden, and high financial cost of care. The degeneration of acetylcholine-containing neurons in the basal forebrain has been implicated in the symptoms of AD. Cholinesterase inhibitors may block the degradation of acetylcholine, thus increasing the efficac…	To assess the efficacy and safety of Huperzine A for the treatment of patients with AD.	The Specialized Register of the Cochrane Dementia and Cognitive Improvement Group was searched on 1 February 2006 using the search term: huperzin*. The CDCIG Specialized register contains records from all major health care databases (MEDLINE, EMBASE, PsycINFO, CINAHL, SIGLE, ISTP, INSIDE, LILACS) as well as from many trials databases and grey literature sources. In addition, the CBM and AMED data…	All relevant randomized controlled trials (RCTs) studying the efficacy and safety of Huperzine A for AD.	Data were extracted independently by two reviewers using a self-developed data extraction form and entered into RevMan 4.2.10 software. Meta-analyses were performed when more than one trial provided data on a comparable outcome on sufficiently similar patients. Random effects analyses were performed whenever heterogeneity between results appeared to be present. Standardized differences in mean ou…	Six trials including a total of 454 patients met our inclusion criteria. The methodological quality of most included trials was not high. It was shown that compared to placebo, Huperzine A had beneficial effects on the improvement of general cognitive function measured by MMSE (WMD 2.81; 95% CI 1.87 to 3.76; P < 0.00001) and ADAS-Cog at six weeks (WMD 1.91; 95% CI 1.27 to 2.55) and at 12 weeks (W…	From the available evidence, Huperzine A seems to have some beneficial effects on improvement of general cognitive function, global clinical status, behavioral disturbance and functional performance, with no obvious serious adverse events for patients with AD. However, only one study was of adequate quality and size. There is therefore inadequate evidence to make any recommendation about its use.…	This systematic review aimed to assess the efficacy and safety of Huperzine A for the treatment of Alzheimer's disease (AD). Six randomized controlled trials including a total of 454 patients were analyzed. Huperzine A was found to have beneficial effects on general cognitive function, global clinical assessment, behavioral disturbance, and functional performance compared to placebo, with mild ad…	This systematic review aimed to evaluate the efficacy and safety of Huperzine A for the treatment of Alzheimer's disease. Six trials with a total of 454 patients were included. Huperzine A was found to have beneficial effects on general cognitive function, global clinical assessment, behavioral disturbance, and functional performance compared to placebo. However, Huperzine A was not superior to p…	This systematic review assessed the efficacy and safety of Huperzine A for treatment of patients with Alzheimer's disease. Compared to placebo, Huperzine A was found to have beneficial effects on general cognitive function, global clinical assessment, behavioral disturbance and functional performance. However, Huperzine A was not superior to placebo in the improvement of specific cognitive functi…
10.1002/14651858.CD005380.pub5	22592705	Alzheimer's Disease	Alzheimer's dementia (AD) may be caused by the formation of extracellular senile plaques comprised of beta-amyloid (Aß). In vitro and mouse model studies have demonstrated that metal protein attenuating compounds (MPACs) promote the solubilisation and clearance of Aß.	To evaluate the efficacy of metal protein attenuating compounds (MPACs) for the treatment of cognitive impairment due to Alzheimer's dementia.	We searched ALOIS , the Cochrane Dementia and Cognitive Improvement Group Specialized Register, on 29 July 2010 using the terms: Clioquinol OR PBT1 OR PBT2 OR "metal protein" OR MPACS OR MPAC.	Randomised double-blind trials in which treatment with an MPAC was administered to participants with Alzheimer's dementia in a parallel group comparison with placebo were included.	Three review authors (RM, LJ, ELS) independently assessed the quality of trials according to the Cochrane Handbook for Systematic Reviews of Interventions . The primary outcome measure of interest was cognitive function (as measured by psychometric tests). The secondary outcome measures of interest were in the following areas: quality of life, functional performance, effect on carer, biomarkers, …	Two MPAC trials were identified. One trial compared clioquinol (PBT1) with placebo in 36 patients and 32 had sufficient data for per protocol analysis. There was no statistically significant difference in cognition (as measured on the Alzheimer's Disease Assessment Scale - Cognition (ADAS-Cog)) between the active treatment and placebo groups at 36 weeks. The difference in mean change from baselin…	There is an absence of evidence as to whether clioquinol (PBT1) has any positive clinical benefit for patients with AD, or whether the drug is safe. We have some concerns about the quality of the study methodology; there was an imbalance in treatment and control groups after randomisation (participants in the active treatment group had a higher mean pre-morbid IQ) and the secondary analyses of re…	This systematic review aimed to evaluate the efficacy of metal protein attenuating compounds (MPACs) for the treatment of cognitive impairment due to Alzheimer's dementia. Two randomized double-blind trials were identified, one using clioquinol (PBT1) and the other using a successor compound, PBT2. The results showed no statistically significant difference in cognitive function between the active…	A systematic review was conducted to evaluate the efficacy of metal protein attenuating compounds (MPACs) for the treatment of cognitive impairment due to Alzheimer's dementia. Two MPAC trials were identified. The first trial compared clioquinol (PBT1) with placebo and found no statistically significant difference in cognition or non-cognitive symptoms between the active treatment and placebo gro…	Two clinical trials evaluating the efficacy of metal protein attenuating compounds (MPACs) for the treatment of cognitive impairment due to Alzheimer's dementia were identified. In the first trial, there was no significant difference in cognition between the active treatment and placebo groups at 36 weeks. In the second trial, two executive function component tests of the Neuropsychological Test …
10.1002/14651858.CD013304.pub2	34918337	Alzheimer's Disease	Typical and atypical antipsychotics are widely used to treat agitation and psychosis in dementia. However, whether or not they are beneficial is uncertain. Some trials have yielded negative results and effectiveness may be outweighed by harms.	To assess the efficacy and safety of antipsychotics for the treatment of agitation and psychosis in people with Alzheimer's disease and vascular dementia.	We searched ALOIS, the Cochrane Dementia and Cognitive Improvement Group's register, MEDLINE (Ovid Sp), Embase (Ovid SP), PsycINFO (Ovid SP), CINAHL (EBSCOhost), Web of Science Core Collection (ISI Web of Science), LILACS (BIREME), ClinicalTrials.gov and the World Health Organization's meta-register, and the International Clinical Trials Registry Portal on 7 January 2021. Two review authors indep…	We included randomised, placebo-controlled, parallel-arm trials comparing the effects of antipsychotics and placebo for the treatment of agitation or psychosis in people with dementia due to Alzheimer's disease or vascular dementia, or both, irrespective of age, severity of cognitive impairment, and setting. (The majority of) participants had to have clinically significant agitation (including ag…	The primary outcomes were (1) reduction in agitation or psychosis in participants with agitation or psychosis, respectively at baseline, and (2) the number of participants with adverse events: somnolence, extrapyramidal symptoms, any adverse event, any serious adverse event (SAE), and death. Two review authors independently extracted the necessary data and assessed risk of bias with the Cochrane …	The search yielded 8233 separate hits. After assessing the full-text of 35 studies, we included 24 trials that met the eligibility criteria. Six trials tested a typical antipsychotic, four for agitation and two for psychosis. Twenty trials tested an atypical antipsychotic, eight for agitation and 12 for psychosis. Two trials tested both drug types. Seventeen of 26 comparisons were performed in pa…	There is some evidence that typical antipsychotics might decrease agitation and psychosis slightly in patients with dementia. Atypical antipsychotics reduce agitation in dementia slightly, but their effect on psychosis in dementia is negligible. The apparent effectiveness of the drugs seen in daily practice may be explained by a favourable natural course of the symptoms, as observed in the placeb…	This systematic review aimed to assess the efficacy and safety of antipsychotics for treating agitation and psychosis in people with Alzheimer's disease and vascular dementia. A total of 24 randomized, placebo-controlled trials were included, testing both typical and atypical antipsychotics. The review found that typical antipsychotics may improve psychosis slightly but there is uncertain evidenc…	This systematic review aimed to assess the efficacy and safety of antipsychotics in treating agitation and psychosis in people with Alzheimer's disease and vascular dementia. The review included 24 trials with 6090 participants, testing both typical and atypical antipsychotics in institutionalized, hospitalized, and community-dwelling patients. The review found that typical antipsychotics may sli…	This systematic review found 24 trials assessing the efficacy and safety of antipsychotics for agitation and psychosis in people with Alzheimer's disease and vascular dementia. Typical antipsychotics may improve psychosis slightly, but these drugs probably increase the risk of somnolence and extrapyramidal symptoms. Atypical antipsychotics probably reduce agitation slightly, but these drugs incre…
10.1002/14651858.CD006378.pub2	22336816	Alzheimer's Disease	Alzheimer’s disease (AD) is the most common form of dementia. The incidence of AD rises exponentially with age and its prevalence will increase significantly worldwide in the next few decades. Inflammatory processes have been suspected in the pathogenesis of the disease.	To review the efficacy and side effects of aspirin, steroidal and non-steroidal anti-inflammatory drugs (NSAIDs) in the treatment of AD, compared to placebo.	We searched ALOIS: the Cochrane Dementia and Cognitive Improvement Group's Specialized Register on 12 April 2011 using the terms: aspirin OR "cyclooxygenase 2 inhibitor" OR aceclofenac OR acemetacin OR betamethasone OR celecoxib OR cortisone OR deflazacort OR dexamethasone OR dexibruprofen OR dexketoprofen OR diclofenac sodium OR diflunisal OR diflusinal OR etodolac OR etoricoxib OR fenbufen OR f…	All randomised controlled trials assessing the efficacy of aspirin, steroidal and non-steroidal anti-inflammatory drugs in AD.	One author assessed risk of bias of each study and extracted data. A second author verified data selection.	Our search identified 604 potentially relevant studies. Of these, 14 studies (15 interventions) were RCTs and met our inclusion criteria. The numbers of participants were 352, 138 and 1745 for aspirin, steroid and NSAIDs groups, respectively. One selected study comprised two separate interventions. Interventions assessed in these studies were grouped into four categories: aspirin (three intervent…	Based on the studies carried out so far, the efficacy of aspirin, steroid and NSAIDs (traditional NSAIDs and COX-2 inhibitors) is not proven. Therefore, these drugs cannot be recommended for the treatment of AD.	This systematic review aimed to evaluate the efficacy and side effects of aspirin, steroidal and non-steroidal anti-inflammatory drugs (NSAIDs) in the treatment of Alzheimer's disease (AD) compared to placebo. The search included 14 randomized controlled trials with a total of 2235 participants. The interventions were grouped into four categories: aspirin, steroids, traditional NSAIDs, and select…	This systematic review aimed to evaluate the efficacy and side effects of aspirin, steroidal and non-steroidal anti-inflammatory drugs (NSAIDs) in the treatment of AD, compared to placebo. The review included 14 randomized controlled trials (RCTs) with a total of 2235 participants. The interventions assessed were grouped into four categories: aspirin, steroids, traditional NSAIDs, and selective c…	This systematic review identified 14 randomized controlled trials (RCTs) evaluating the efficacy and side effects of aspirin, steroidal and non-steroidal anti-inflammatory drugs (NSAIDs) in the treatment of Alzheimer's Disease (AD) compared to a placebo. All studies were evaluated for internal validity and the risk of bias was mostly low or unclear. None of the interventions showed significant im…
10.1002/14651858.CD001190.pub3	29923184	Alzheimer's Disease	Alzheimer's disease is the most common cause of dementia in older people. One approach to symptomatic treatment of Alzheimer's disease is to enhance cholinergic neurotransmission in the brain by blocking the action of the enzyme responsible for the breakdown of the neurotransmitter acetylcholine. This can be done by a group of drugs known as cholinesterase inhibitors. Donepezil is a cholinesteras…	To assess the clinical efficacy and safety of donepezil in people with mild, moderate or severe dementia due to Alzheimer's disease; to compare the efficacy and safety of different doses of donepezil; and to assess the effect of donepezil on healthcare resource use and costs.	We searched Cochrane Dementia and Cognitive Improvement's Specialized Register, MEDLINE, Embase, PsycINFO and a number of other sources on 20 May 2017 to ensure that the search was as comprehensive and up-to-date as possible. In addition, we contacted members of the Donepezil Study Group and Eisai Inc.	We included all double-blind, randomised controlled trials in which treatment with donepezil was administered to people with mild, moderate or severe dementia due to Alzheimer's disease for 12 weeks or more and its effects compared with those of placebo in a parallel group of patients, or where two different doses of donepezil were compared.	One reviewer (JSB) extracted data on cognitive function, activities of daily living, behavioural symptoms, global clinical state, quality of life, adverse events, deaths and healthcare resource costs. Where appropriate and possible, we estimated pooled treatment effects. We used GRADE methods to assess the quality of the evidence for each outcome.	Thirty studies involving 8257 participants met the inclusion criteria of the review, of which 28 studies reported results in sufficient detail for the meta-analyses. Most studies were of six months' duration or less. Only one small trial lasted 52 weeks. The studies tested mainly donepezil capsules at a dose of 5 mg/day or 10 mg/day. Two studies tested a slow-release oral formulation that deliver…	There is moderate-quality evidence that people with mild, moderate or severe dementia due to Alzheimer's disease treated for periods of 12 or 24 weeks with donepezil experience small benefits in cognitive function, activities of daily living and clinician-rated global clinical state. There is some evidence that use of donepezil is neither more nor less expensive compared with placebo when assessi…	This systematic review aimed to assess the clinical efficacy and safety of donepezil, a cholinesterase inhibitor, in people with mild, moderate or severe dementia due to Alzheimer's disease, as well as the effect of different doses of donepezil on healthcare resource use and costs. Thirty studies involving 8257 participants met the inclusion criteria, of which 28 studies reported results in suffi…	This systematic review assessed the clinical efficacy and safety of donepezil in people with mild, moderate, or severe dementia due to Alzheimer's disease. Thirty studies involving 8257 participants were included, with the majority of studies being of six months' duration or less. Donepezil was associated with better outcomes for cognitive function and activities of daily living, but participants…	This systematic review assessed the clinical efficacy and safety of donepezil in people with mild, moderate or severe dementia due to Alzheimer's disease. It found that donepezil compared to placebo was associated with better outcomes for cognitive function, activities of daily living and global impression of change, however more participants treated with donepezil experienced adverse events or w…
10.1002/14651858.CD012197.pub2	29727467	Alzheimer's Disease	Despite the high prevalence of apathy in Alzheimer's disease (AD), and its harmful effects, there are currently no therapies proven to treat this symptom. Recently, a number of pharmacological therapies have been investigated as potential treatments for apathy in AD.	Objective 1: To assess the safety and efficacy of pharmacotherapies for the treatment of apathy in Alzheimer's disease (AD). Objective 2: To assess the effect on apathy of pharmacotherapies investigated for other primary outcomes in the treatment of AD.	We searched the Specialized Register of the Cochrane Dementia and Cognitive Improvement Group (ALOIS), MEDLINE, Embase, CINAHL, PsycINFO, LILACS, ClinicalTrials.gov and the World Health Organization (WHO) portal, ICTRP on 17 May 2017.	Eligible studies were double-blind, randomized, placebo-controlled trials (RCTs) investigating apathy as a primary or secondary outcome in people with AD.	Three review authors extracted data. We assessed the risks of bias of included studies using Cochrane methods, and the overall quality of evidence for each outcome using GRADE methods. We calculated mean difference (MD), standardized mean difference (SMD) or risk ratio (RR) with 95% confidence intervals on an intention-to-treat basis for all relevant outcome measures.	We included 21 studies involving a total of 6384 participants in the quantitative analyses. Risk of bias is very low to moderate. All studies reported appropriate methods of randomization and blinding. Most studies reported appropriate methods of allocation concealment. Four studies, three with methylphenidate and one with modafinil, had a primary aim of improving apathy. In these studies, all pa…	Methylphenidate may demonstrate a benefit for apathy and may have slight benefits for cognition and functional performance in people with AD, but this finding is associated with low-quality evidence. Our meta-analysis is limited by the small number of studies within each drug class, risk of bias, publication bias, imprecision and inconsistency between studies. Additional studies should be encoura…	This systematic review aimed to assess the safety and efficacy of pharmacotherapies for the treatment of apathy in Alzheimer's disease (AD). A total of 21 randomized, double-blind, placebo-controlled trials involving 6384 participants were included in the analysis. Methylphenidate was found to potentially improve apathy compared to placebo, as well as slightly improving cognition and instrumental…	This systematic review aimed to assess the safety and efficacy of pharmacotherapies for the treatment of apathy in Alzheimer's disease (AD). The review included 21 studies involving a total of 6384 participants. Methylphenidate may improve apathy compared to placebo, as well as slightly improve cognition and instrumental activities of daily living. The evidence on other pharmacotherapies for apat…	This systematic review assessed the safety and efficacy of pharmacotherapies for the treatment of apathy in Alzheimer's disease. The results indicate that methylphenidate may improve apathy compared to placebo, as well as cognition and instrumental activities of daily living. There was insufficient evidence from one very small study of modafinil to determine the effect of modafinil on apathy. For…
10.1002/14651858.CD003476.pub2	16437455	Alzheimer's Disease	Aggression, agitation or psychosis occur in the majority of people with dementia at some point in the illness. There have been a number of trials of atypical antipsychotics to treat these symptoms over the last five years, and a systematic review is needed to evaluate the evidence in a balanced way.	To determine whether evidence supports the use of atypical antipsychotics for the treatment of aggression, agitation and psychosis in people with Alzheimer's disease.	The trials were identified from a last updated search of the Specialized Register of the Cochrane Dementia and Cognitive Improvement Group on 7 December 2004 using the terms olanzapine, quetiapine, risperidone, clozapine, amisulpride, sertindole, zotepine, aripiprazole, ziprasidone. This Register contains articles from all major healthcare databases and many ongoing trials databases and is update…	Randomised, placebo-controlled trials, with concealed allocation, where dementia and psychosis and/or aggression were assessed.	1. Three reviewers extracted data from included trials 2. Data were pooled where possible, and analysed using appropriate statistical methods 3. Analysis included patients treated with an atypical antipsychotic, compared with placebo	Sixteen placebo controlled trials have been completed with atypical antipsychotics although only nine had sufficient data to contribute to a meta-analysis and only five have been published in full in peer reviewed journals. No trials of amisulpiride, sertindole or zotepine were identified which met the criteria for inclusion. The included trials led to the following results: 1. There was a signif…	Evidence suggests that risperidone and olanzapine are useful in reducing aggression and risperidone reduces psychosis, but both are associated with serious adverse cerebrovascular events and extrapyramidal symptoms. Despite the modest efficacy, the significant increase in adverse events confirms that neither risperidone nor olanzapine should be used routinely to treat dementia patients with aggre…	The systematic review aimed to evaluate the evidence on the use of atypical antipsychotics for treating aggression, agitation, and psychosis in people with Alzheimer's disease. Sixteen placebo-controlled trials with atypical antipsychotics were identified, but only nine had sufficient data to contribute to a meta-analysis, and five were published in peer-reviewed journals. Risperidone and olanzap…	This systematic review aimed to evaluate the use of atypical antipsychotics in treating aggression, agitation, and psychosis in individuals with Alzheimer's disease. Sixteen placebo-controlled trials were completed, but only nine provided sufficient data for meta-analysis and only five were published in peer-reviewed journals. Risperidone and olanzapine showed significant improvement in aggressio…	This systematic review evaluated the use of atypical antipsychotics for the treatment of aggression, agitation and psychosis in people with Alzheimer's disease. Results showed that risperidone and olanzapine were effective in reducing aggression and psychosis, but were associated with an increased risk of adverse events. Dropout rates were also higher for risperidone and olanzapine. However, the …
10.1002/14651858.CD003155.pub3	16625573	Alzheimer's Disease	Metrifonate is a long-acting irreversible cholinesterase inhibitor, originally used to treat schistosomiasis. Its potential to enhance central nervous system cholinergic neurotransmission led to clinical trials for the treatment of people with Alzheimer's disease (AD). Although low incidence of serious side effects occurred during short-term use as an antihelmintic, in studies of the treatment of…	1) To establish the efficacy of metrifonate for patients with Alzheimer's disease, in terms of cognition, global impression, functional activity, non cognitive symptoms, rate of institutionalization and mortality. 2) To assess the safety and tolerability of metrifonate.	The Cochrane Dementia and Cognitive Improvement Group's Specialized Register was searched on 29 February 2008 using the term metrifonat*. The CDCIG Specialized Register contains records from all major health care databases ( The Cochrane Library , MEDLINE, EMBASE, PsycINFO, CINAHL, LILACS) as well as from many trials databases and grey literature sources. One of the authors (LS), as member of the…	All unconfounded, randomized double-blind clinical controlled trials comparing metrifonate to placebo in people with AD.	Data were extracted by the two reviewers, cross-checked, and pooled when appropriate and possible.	Most studies assessed changes in cognitive function, global function, activities of daily living, behavioural problems, severity of disease and adverse events. Occasionally the results were not reported in sufficient detail to allow extraction of data for the meta-analyses. The treatment regimens were varied: loading doses were used in some trials. The range of maintenance doses and studies were …	Metrifonate given once per day appears to be related to clinical response in cognition, global improvement, and activities of daily living in patients with mild to moderate Alzheimer's disease. Tolerability is good with adverse events as expected from a cholinesterase inhibitor, but with a low incidence of neuromuscular dysfunction and respiratory failure, too low to be detected in this review. I…	The systematic review aimed to establish the efficacy and safety of metrifonate for patients with Alzheimer's disease (AD). The review searched for randomized double-blind clinical controlled trials comparing metrifonate to placebo and extracted data on cognitive function, global function, activities of daily living, behavioural problems, severity of disease, and adverse events. Metrifonate at va…	This systematic review aimed to establish the efficacy and safety of metrifonate for patients with Alzheimer's disease. Most studies assessed changes in cognitive function, global function, activities of daily living, behavioral problems, severity of disease, and adverse events. Metrifonate at various doses, fixed and loading doses, was associated with significant cognitive improvement compared t…	The results of the systematic review suggest that metrifonate is associated with significant cognitive and global impression improvements in patients with Alzheimer's disease compared to placebo. Metrifonate also improved activities of daily living, behavioural symptom scores and caregiver burden. Adverse events associated with metrifonate were mostly mild and transient, but occasionally moderate…
10.1002/14651858.CD002854.pub5	28418065	Alzheimer's Disease	Vitamin E occurs naturally in the diet. It has several biological activities, including functioning as an antioxidant to scavenge toxic free radicals. Evidence that free radicals may contribute to the pathological processes behind cognitive impairment has led to interest in the use of vitamin E supplements to treat mild cognitive impairment (MCI) and Alzheimer's disease (AD). This is an update of…	To assess the efficacy of vitamin E in the treatment of MCI and dementia due to AD.	We searched the Specialized Register of the Cochrane Dementia and Cognitive Improvement Group (ALOIS), the Cochrane Library, MEDLINE, Embase, PsycINFO, CINAHL, LILACS as well as many trials databases and grey literature sources on 22 April 2016 using the terms: "Vitamin E", vitamin-E, alpha-tocopherol.	We included all double-blind, randomised trials in which treatment with any dose of vitamin E was compared with placebo in people with AD or MCI.	We used standard methodological procedures according to the Cochrane Handbook for Systematic Reviews of Interventions . We rated the quality of the evidence using the GRADE approach. Where appropriate we attempted to contact authors to obtain missing information.	Four trials met the inclusion criteria, but we could only extract outcome data in accordance with our protocol from two trials, one in an AD population (n = 304) and one in an MCI population (n = 516). Both trials had an overall low to unclear risk of bias. It was not possible to pool data across studies owing to a lack of comparable outcome measures. In people with AD, we found no evidence of an…	We found no evidence that the alpha-tocopherol form of vitamin E given to people with MCI prevents progression to dementia, or that it improves cognitive function in people with MCI or dementia due to AD. However, there is moderate quality evidence from a single study that it may slow functional decline in AD. Vitamin E was not associated with an increased risk of serious adverse events or mortal…	This is an update of a Cochrane Review that aimed to assess the efficacy of vitamin E in the treatment of mild cognitive impairment (MCI) and dementia due to Alzheimer's disease (AD). The authors included four double-blind, randomized trials in which treatment with any dose of vitamin E was compared with placebo in people with AD or MCI. They found no evidence that vitamin E has any clinically im…	This systematic review aimed to evaluate the effectiveness of vitamin E in treating mild cognitive impairment (MCI) and dementia due to Alzheimer's disease (AD). Out of four trials that met the inclusion criteria, data could only be extracted from two trials. The results showed no clinically significant effect of vitamin E on cognition or progression from MCI to probable dementia due to AD. Howev…	This systematic review assessed the efficacy of vitamin E in the treatment of MCI and dementia due to AD. Two trials with an overall low to unclear risk of bias were found that met the inclusion criteria. In people with AD, no evidence of a clinically important effect of vitamin E on cognition and functional decline was found. In people with MCI, there was no evidence that vitamin E affected the …
10.1002/14651858.CD004250.pub5	25629215	Neurology	Neck pain is common, disabling and costly. Exercise is one treatment approach.	To assess the effectiveness of exercises to improve pain, disability, function, patient satisfaction, quality of life and global perceived effect in adults with neck pain.	We searched MEDLINE, MANTIS, ClinicalTrials.gov and three other computerized databases up to between January and May 2014 plus additional sources (reference checking, citation searching, contact with authors).	We included randomized controlled trials (RCTs) comparing single therapeutic exercise with a control for adults suffering from neck pain with or without cervicogenic headache or radiculopathy.	Two review authors independently conducted trial selection, data extraction, 'Risk of bias' assessment and clinical relevance. The quality of the evidence was assessed using GRADE. Meta-analyses were performed for relative risk and standardized mean differences (SMD) with 95% confidence intervals (CIs) after judging clinical and statistical heterogeneity.	Twenty-seven trials (2485 analyzed /3005 randomized participants) met our inclusion criteria. For acute neck pain only, no evidence was found. For chronic neck pain, moderate quality evidence supports 1) cervico-scapulothoracic and upper extremity strength training to improve pain of a moderate to large amount immediately post treatment [pooled SMD (SMDp) -0.71 (95% CI: -1.33 to -0.10)] and at sh…	No high quality evidence was found, indicating that there is still uncertainty about the effectiveness of exercise for neck pain. Using specific strengthening exercises as a part of routine practice for chronic neck pain, cervicogenic headache and radiculopathy may be beneficial. Research showed the use of strengthening and endurance exercises for the cervico-scapulothoracic and shoulder may be b…	This systematic review aimed to assess the effectiveness of exercise in improving pain, disability, function, patient satisfaction, quality of life, and global perceived effect in adults with neck pain. The review included 27 randomized controlled trials with 2485 analyzed participants. For acute neck pain, no evidence of the effectiveness of exercise was found. For chronic neck pain, moderate qu…	This systematic review aimed to assess the effectiveness of exercises for improving pain, disability, function, patient satisfaction, quality of life, and global perceived effect in adults with neck pain. The review included 27 trials, with 2485 analyzed out of 3005 randomized participants. Moderate quality evidence suggests various strength training exercises, including cervico-scapulothoracic a…	Exercises may be effective at reducing pain, disability, and improving function, patient satisfaction, and quality of life in adults with chronic neck pain. Moderate quality evidence supports static-dynamic cervico-scapulothoracic strengthening/endurance exercises for chronic cervicogenic headache. Low quality evidence suggests a small benefit for pain reduction with cervical stretch/strengthenin…
10.1002/14651858.CD012574.pub2	36477774	Neurology	Traumatic peripheral nerve injury is common and incurs significant cost to individuals and society. Healing following direct nerve repair or repair with autograft is slow and can be incomplete. Several bioengineered nerve wraps or devices have become available as an alternative to direct repair or autologous nerve graft. Nerve wraps attempt to reduce axonal escape across a direct repair site and …	To assess and compare the effects and complication rates of licensed bioengineered nerve conduits or wraps for surgical repair of traumatic peripheral nerve injuries of the upper limb. To compare effects and complications against the current gold surgical standard (direct repair or nerve autograft).	We used standard, extensive Cochrane search methods. The latest search was 26 January 2022. We searched online and, where not accessible, contacted societies' secretariats to review abstracts from the British Surgical Society of the Hand, International Federation of Surgical Societies of the Hand, Federation of European Surgical Societies of the Hand, and the American Society for Peripheral Nerve…	We included parallel group randomised controlled trials (RCTs) and quasi-RCTs of nerve repair in the upper limb using a bioengineered wrap or conduit, with at least 12 months of follow-up.	We used standard Cochrane procedures. Our primary outcomes were 1. muscle strength and 2. sensory recovery at 24 months or more. Our secondary outcomes were 3. British Medical Research Council (BMRC) grading, 4. integrated functional outcome (Ros√©n Model Instrument (RMI)), 5. touch threshold, 6. two-point discrimination, 7. cold intolerance, 8. impact on daily living measured using the Disabilit…	Five studies involving 213 participants and 257 nerve injuries reconstructed with wraps or conduits (129 participants) or standard repair (128 participants) met the inclusion criteria. Of those in the standard repair group, 119 nerve injuries were managed with direct epineurial repair, and nine autologous nerve grafts were performed. One study excluded the outcome data for the repair using an aut…	Based on the available evidence, this review does not support use of currently available nerve repair devices over standard repair. There is significant heterogeneity in participants, injury pattern, repair timing, and outcome measures and their timing across studies of nerve repair using bioengineered devices, which make comparisons unreliable. Studies were generally small and at high or unclear…	This systematic review aimed to assess the effects and complication rates of licensed bioengineered nerve wraps or conduits for surgical repair of traumatic peripheral nerve injuries of the upper limb and compare them against the current gold surgical standard of direct repair or nerve autograft. The review included five studies involving 213 participants and 257 nerve injuries reconstructed with…	This systematic review aimed to compare the effects and complication rates of bioengineered nerve conduits or wraps with standard repair techniques for traumatic peripheral nerve injuries of the upper limb. Five studies involving 213 participants and 257 nerve injuries were included. The evidence suggests little or no difference in sensory and motor recovery between the two groups, with low to ve…	This systematic review assessed the effects and complication rates of bioengineered nerve conduits or wraps for surgical repair of traumatic peripheral nerve injuries of the upper limb compared to the current gold standard of direct repair or nerve autograft. The evidence suggests there may be little or no difference in mean sensory and motor recovery between the two groups, but the evidence is v…
10.1002/14651858.CD011881.pub2	36594432	Neurology	Sleep disturbances occur frequently in people with dementia with a reported prevalence of up to 40%. Common problems are increased number and duration of awakenings and increased percentage of light sleep. Sleep disturbances are associated with a number of problems for people with dementia, their relatives, and carers. In people with dementia, they may lead to worsening of cognitive symptoms, cha…	To evaluate the benefits and harms of non-pharmacological interventions on sleep disturbances in people with dementia compared to usual care, no treatment, any other non-pharmacological intervention, or any drug treatment intended to improve sleep, and to describe the components and processes of any complex intervention included.	We used standard, extensive Cochrane search methods. The latest search was 13 January 2022.	We included individually or cluster-randomised controlled trials in people with dementia comparing non-pharmacological interventions to improve sleep compared to usual care or to other interventions of any type. Eligible studies had to have a sleep-related primary outcome. We included people with a diagnosis of dementia and sleep problems at baseline irrespective of age, type of dementia, severit…	We used standard Cochrane methods. Our primary outcomes were 1. objective sleep-related outcomes (e.g. total nocturnal sleep time, consolidated sleep time at night, sleep efficiency, total wake time at night (or time spent awake after sleep onset), number of nocturnal awakenings, sleep onset latency, daytime/night-time sleep ratio, night-time/total sleep ratio over 24 hours) and 2. adverse events…	We included 19 randomised controlled trials with 1335 participants allocated to treatment or control groups. Fourteen studies were conducted in nursing homes, three included community residents, one included 'inpatients', one included people from a mental health centre, and one included people from district community centres for older people. Fourteen studies were conducted in the US. We also ide…	Despite the inclusion of 19 randomised controlled trials, there is a lack of conclusive evidence concerning non-pharmacological interventions for sleep problems in people with dementia. Although neither single nor multimodal interventions consistently improved sleep with sufficient certainty, we found some positive effects on physical and social activities as well as carer interventions. Future s…	This systematic review aimed to evaluate the benefits and harms of non-pharmacological interventions for improving sleep in people with dementia. The review included 19 randomized controlled trials with a total of 1335 participants, comparing non-pharmacological interventions to usual care, other interventions, or drug treatments. The non-pharmacological interventions included light therapy, phys…	This systematic review evaluated the benefits and harms of non-pharmacological interventions on sleep disturbances in people with dementia compared to usual care, no treatment, any other non-pharmacological intervention, or any drug treatment intended to improve sleep. 19 randomized controlled trials with 1335 participants were included in the review, and all studies applied one or more non-pharm…	This systematic review evaluated the benefits and harms of non-pharmacological interventions on sleep disturbances in people with dementia compared to usual care, no treatment, any other non-pharmacological intervention, or any drug treatment intended to improve sleep. Light therapy, physical activities, social activities, carer interventions, and multimodal interventions were the most frequently…
10.1002/14651858.CD003968.pub5	30270423	Neurology	This is an update of the original Cochrane review first published in Issue 1, 2003, and previously updated in 2009, 2012 and 2014. Chronic pain, defined as pain that recurs or persists for more than three months, is common in childhood. Chronic pain can affect nearly every aspect of daily life and is associated with disability, anxiety, and depressive symptoms.	The aim of this review was to update the published evidence on the efficacy of psychological treatments for chronic and recurrent pain in children and adolescents. The primary objective of this updated review was to determine any effect of psychological therapy on the clinical outcomes of pain intensity and disability for chronic and recurrent pain in children and adolescents compared with active…	Searches were undertaken of CENTRAL, MEDLINE, MEDLINE in Process, Embase, and PsycINFO databases. We searched for further RCTs in the references of all identified studies, meta-analyses, and reviews, and trial registry databases. The most recent search was conducted in May 2018.	RCTs with at least 10 participants in each arm post-treatment comparing psychological therapies with active treatment, treatment-as-usual, or waiting-list control for children or adolescents with recurrent or chronic pain were eligible for inclusion. We excluded trials conducted remotely via the Internet.	We analysed included studies and we assessed quality of outcomes. We combined all treatments into one class named 'psychological treatments'. We separated the trials by the number of participants that were included in each arm; trials with > 20 participants per arm versus trials with < 20 participants per arm. We split pain conditions into headache and mixed chronic pain conditions. We assessed t…	We identified 10 new studies (an additional 869 participants) in the updated search. The review thus included a total of 47 studies, with 2884 children and adolescents completing treatment (mean age 12.65 years, SD 2.21 years). Twenty-three studies addressed treatments for headache (including migraine); 10 for abdominal pain; two studies treated participants with either a primary diagnosis of abd…	Psychological treatments delivered predominantly face-to-face might be effective for reducing pain outcomes for children and adolescents with headache or other chronic pain conditions post-treatment. However, there were no effects at follow-up. Psychological therapies were also beneficial for reducing disability in children with mixed chronic pain conditions at post-treatment and follow-up, and f…	This is an updated systematic review of psychological treatments for chronic and recurrent pain in children and adolescents. The review included 47 studies with a total of 2884 participants. The primary objective was to determine the effect of psychological therapy on pain intensity and disability for chronic and recurrent pain in children and adolescents compared with active treatment, waiting-l…	This systematic review aimed to update the published evidence on the efficacy of psychological treatments for chronic and recurrent pain in children and adolescents. The review included 47 studies with a total of 2884 children and adolescents. Psychological therapies were found to reduce pain frequency post-treatment for children with headaches, but these effects were not maintained at follow-up.…	This systematic review identified 47 studies with 2884 children and adolescents who completed treatment for chronic and recurrent pain. The review found psychological therapies to be effective in reducing pain frequency and intensity, as well as disability post-treatment, for children with headache pain and mixed pain conditions. In addition, psychological therapies were found to be effective in …
10.1002/14651858.CD011968.pub4	36169558	Neurology	Repetitive peripheral magnetic stimulation (rPMS) is a non-invasive treatment method that can penetrate to deeper structures with painless stimulation to improve motor function in people with physical impairment due to brain or nerve disorders. rPMS for people after stroke has proved to be a feasible approach to improving activities of daily living and functional ability. However, the effectivene…	To assess the effects of rPMS for improving activities of daily living and functional ability in people after stroke.	We searched the Cochrane Stroke Specialised Register; the Cochrane Central Register of Controlled Trials (CENTRAL), in the Cochrane Library; MEDLINE; Embase; the Cumulative Index to Nursing and Allied Health Literature (CINAHL); PsycINFO; the Allied and Complementary Medicine Database (AMED); OTseeker: Occupational Therapy Systematic Evaluation of Evidence; the Physiotherapy Evidence Database (PE…	We included randomised controlled trials (RCTs) conducted to assess the therapeutic effect of rPMS for people after stroke. The following comparisons were eligible for inclusion: 1) active rPMS only compared with 'sham' rPMS (a very weak form of stimulation or a sound only); 2) active rPMS only compared with no intervention; 3) active rPMS plus rehabilitation compared with sham rPMS plus rehabili…	Two review authors independently assessed studies for inclusion in the review. The same review authors assessed methods and risk of bias, undertook data extraction, and evaluated the certainty of the evidence using the GRADE approach. We contacted trial authors to request unpublished information if necessary. Any disagreements were resolved through discussion.	We included four trials (three parallel-group RCTs and one cross-over trial) involving a total of 139 participants. This result was unchanged from the review published in 2019. Blinding of participants and physicians was well reported in three trials, with no information on whether personnel were blinded in one trial. We judged the overall risk of bias across trials as low. Only two trials (with …	There is insufficient evidence to permit the drawing of any conclusions about routine use of rPMS for people after stroke. Additional trials with large sample sizes are needed to provide robust evidence for rPMS after stroke.	This systematic review aimed to assess the effectiveness and safety of repetitive peripheral magnetic stimulation (rPMS) for improving activities of daily living and functional ability in people after stroke. The authors searched various databases and included four randomized controlled trials involving a total of 139 participants. The results showed no clear effect of rPMS on activities of daily…	This systematic review aimed to evaluate the effects of repetitive peripheral magnetic stimulation (rPMS) on activities of daily living and functional ability in people after stroke. Four trials were included, with a total of 139 participants. The review found no clear effect of rPMS on activities of daily living or upper limb function compared to sham rPMS plus rehabilitation. rPMS was associate…	This systematic review assessed the effects of rPMS on activities of daily living, functional ability, spasticity, and muscle strength in people after stroke. Four trials (three parallel-group RCTs and one cross-over trial) involving a total of 139 participants were included. The results of the meta-analysis showed no clear effect of rPMS on activities of daily living and functional ability at th…
10.1002/14651858.CD001245.pub3	36350005	Neurology	Rebleeding is an important cause of death and disability in people with aneurysmal subarachnoid haemorrhage. Rebleeding is probably related to the dissolution of the blood clot at the site of the aneurysm rupture by natural fibrinolytic activity. This review is an update of previously published Cochrane Reviews.	To assess the effects of antifibrinolytic treatment in people with aneurysmal subarachnoid haemorrhage.	We searched the Cochrane Stroke Group Trials Register (May 2022), CENTRAL (in the Cochrane Library 2021, Issue 1), MEDLINE (December 2012 to May 2022), and Embase (December 2012 to May 2022). In an effort to identify further published, unpublished, and ongoing studies, we searched reference lists and trial registers, performed forward tracking of relevant references, and contacted drug companies …	Randomised trials comparing oral or intravenous antifibrinolytic drugs (tranexamic acid, epsilon amino-caproic acid, or an equivalent) with control in people with subarachnoid haemorrhage of suspected or proven aneurysmal cause.	Two review authors (MRG & WJD) independently selected trials for inclusion, and extracted the data for the current update. In total, three review authors (MIB & MRG in the previous update; MRG & WJD in the current update) assessed risk of bias. For the primary outcome, we dichotomised the outcome scales into good and poor outcome, with poor outcome defined as death, vegetative state, or (moderate…	We included one new trial in this update, for a total of 11 included trials involving 2717 participants. The risk of bias was low in six studies. Five studies were open label, and we rated them at high risk of performance bias. We also rated one of these studies at high risk for attrition and reporting bias. Five trials reported on poor outcome (death, vegetative state, or (moderate) severe disab…	The current evidence does not support the routine use of antifibrinolytic drugs in the treatment of people with aneurysmal subarachnoid haemorrhage. More specifically, early administration with concomitant treatment strategies to prevent delayed cerebral ischaemia does not improve clinical outcome. There is sufficient evidence from multiple randomised controlled trials to incorporate this conclus…	This systematic review aimed to assess the effects of antifibrinolytic treatment in people with aneurysmal subarachnoid haemorrhage. The review included 11 randomized trials with a total of 2717 participants. The results showed that antifibrinolytic treatment reduced the risk of rebleeding but had no effect on death from all causes or poor outcome. Antifibrinolytic treatment was also associated w…	This systematic review assessed the effects of antifibrinolytic treatment in individuals with aneurysmal subarachnoid hemorrhage. It included 11 trials with 2717 participants, with six trials having a low risk of bias. Antifibrinolytic treatment reduced the risk of rebleeding, but did not show significant effects on death or poor outcome. However, antifibrinolytic treatment was associated with a …	This systematic review assessed the effects of antifibrinolytic treatment in people with aneurysmal subarachnoid haemorrhage. The results showed that antifibrinolytic treatment had no effect on poor outcome or death from all causes. However, it did reduce the risk of rebleeding, although this effect was less extreme after the implementation of ischaemia preventative measures and less than 72 hour…
10.1002/14651858.CD007039.pub3	36326118	Neurology	Perception is the ability to understand information from our senses. It allows us to experience and meaningfully interact with our environment. A stroke may impair perception in up to 70% of stroke survivors, leading to distress, increased dependence on others, and poorer quality of life. Interventions to address perceptual disorders may include assessment and screening, rehabilitation, non-invas…	To assess the effectiveness of interventions aimed at perceptual disorders after stroke compared to no intervention or control (placebo, standard care, attention control), on measures of performance in activities of daily living.	We searched the trials registers of the Cochrane Stroke Group, CENTRAL, MEDLINE, Embase, and three other databases to August 2021. We also searched trials and research registers, reference lists of studies, handsearched journals, and contacted authors.	We included randomised controlled trials (RCTs) of adult stroke survivors with perceptual disorders. We defined perception as the specific mental functions of recognising and interpreting sensory stimuli and included hearing, taste, touch, smell, somatosensation, and vision. Our definition of perception excluded visual field deficits, neglect/inattention, and pain.	One review author assessed titles, with two review authors independently screening abstracts and full-text articles for eligibility. One review author extracted, appraised, and entered data, which were checked by a second author. We assessed risk of bias (ROB) using the ROB-1 tool, and quality of evidence using GRADE. A stakeholder group, comprising stroke survivors, carers, and healthcare profes…	We identified 18 eligible RCTs involving 541 participants. The trials addressed touch (three trials, 70 participants), somatosensory (seven trials, 196 participants) and visual perception disorders (seven trials, 225 participants), with one (50 participants) exploring mixed touch-somatosensory disorders. None addressed stroke-related hearing, taste, or smell perception disorders. All but one exam…	Following a detailed, systematic search, we identified limited RCT evidence of the effectiveness of interventions for perceptual disorders following stroke. There is insufficient evidence to support or refute the suggestion that perceptual interventions are effective. More high-quality trials of interventions for perceptual disorders in stroke are needed. They should recruit sufficient participan…	This systematic review aimed to assess the effectiveness of interventions for perceptual disorders after stroke on measures of performance in activities of daily living (ADL). The review included 18 eligible randomized controlled trials involving 541 stroke survivors with touch, somatosensory, and visual perception disorders. Only one trial reported ADL outcomes in the comparison of active interv…	This systematic review aimed to assess the effectiveness of interventions for perceptual disorders after stroke on measures of performance in activities of daily living. 18 randomized controlled trials with a total of 541 participants were identified, which addressed touch, somatosensory, and visual perception disorders, but none addressed hearing, taste, or smell perception disorders. Only one t…	This systematic review analyzed 18 randomized controlled trials (RCTs) involving 541 participants with perceptual disorders due to stroke. The trials addressed touch, somatosensory and visual perception disorders, but did not address hearing, taste, or smell perception disorders. The primary outcome measure of performance in activities of daily living was reported in one trial for somatosensory d…
10.1002/14651858.CD005562.pub3	22336813	Neurology	Cognitive stimulation (CS) is an intervention for people with dementia offering a range of enjoyable activities providing general stimulation for thinking, concentration and memory, usually in a social setting, such as a small group. CS is distinguished from other approaches such as cognitive training and cognitive rehabilitation by its broad focus and social elements, aiming to improve domains s…	To evaluate the evidence for the effectiveness of CS for people with dementia, including any negative effects, on cognition and other relevant outcomes, accounting where possible for differences in its implementation.	We identified trials from a search of the Cochrane Dementia and Cognitive Improvement Group Specialized Register, last searched on 3 March 2022. We used the search terms: cognitive stimulation, reality orientation, memory therapy, memory groups, memory support, memory stimulation, global stimulation, cognitive psychostimulation. We performed supplementary searches in a number of major healthcare …	We included all randomised controlled trials (RCTs) of CS for dementia published in peer review journals in the English language incorporating a measure of cognitive change.	We used standard methodological procedures expected by Cochrane. As CS is a psychosocial intervention, we did not expect those receiving or delivering CS to be blinded to the nature of the intervention. Where necessary, we contacted study authors requesting data not provided in the papers. Where appropriate, we undertook subgroup analysis by modality (individual versus group), number of sessions …	We included 37 RCTs (with 2766 participants), 26 published since the previous update. Most evaluated CS groups; eight examined individual CS. Participants' median age was 79.7 years. Sixteen studies included participants resident in care homes or hospitals. Study quality showed indications of improvement since the previous review, with few areas of high risk of bias. Assessors were clearly blinde…	In this updated review, now with a much more extensive evidence base, we have again identified small, short-term cognitive benefits for people with mild to moderate dementia participating in CS programmes. From a smaller number of studies, we have also found clinically relevant improvements in communication and social interaction and slight benefits in a range of outcomes including QoL, mood and …	This systematic review evaluated the evidence for the effectiveness of cognitive stimulation (CS) for people with dementia, including any negative effects. The review included 37 randomized controlled trials with a total of 2766 participants, most of which evaluated CS groups. The primary analysis found moderate-quality evidence for a small benefit in cognition associated with CS, as well as mode…	This systematic review evaluated the evidence for the effectiveness of cognitive stimulation (CS) for people with dementia, including any negative effects. The review included 37 randomized controlled trials with a total of 2766 participants. The primary analysis found moderate-quality evidence for a small benefit in cognition associated with CS and moderate-quality evidence of a clinically impor…	This systematic review evaluated the evidence for the effectiveness of Cognitive Stimulation (CS) for people with dementia, including any negative effects, on cognition and other relevant outcomes. Results showed a small benefit in cognition associated with CS, as well as slight improvements in Quality of Life (QoL), communication and social interaction, and Activities of Daily Living. There was …
10.1002/14651858.CD010693.pub6	36625492	Neurology	Peroxisome proliferator-activated receptor gamma (PPAR-γ) agonists are insulin-sensitising drugs used for the treatment of insulin resistance. In addition to lowering glucose in diabetes, these drugs may also protect against hyperlipidaemia and arteriosclerosis, which are risk factors for stroke. This is an update of a review first published in January 2014 and subsequently updated in December 20…	To assess the efficacy and safety of PPAR-γ agonists in the secondary prevention of stroke and related vascular events for people with stroke or transient ischaemic attack (TIA).	We searched the Cochrane Stroke Group Trials Register (1 January 2022), the Cochrane Central Register of Controlled Trials (CENTRAL; 2021, Issue 12), MEDLINE (1949 to 1 January 2022), Embase (1980 to 1 January 2022), CINAHL (1982 to 1 January 2022), AMED (1985 to 1 January 2022), and 11 Chinese databases (1 January 2022). In an effort to identify further published, unpublished, and ongoing trials…	We included randomised controlled trials (RCTs) evaluating PPAR-γ agonists versus placebo for the secondary prevention of stroke and related vascular events in people with stroke or TIA, with the outcomes of recurrent stroke, vascular events, and adverse events.	Two review authors independently screened the titles and abstracts of identified records, selected studies for inclusion, extracted eligible data, cross-checked the data for accuracy, and assessed methodological quality and risk of bias. We evaluated the certainty of evidence for each outcome using the GRADE approach.	We identified five RCTs with 5039 participants; two studies had a low risk of bias for all domains. Four studies evaluated the drug pioglitazone, and one study evaluated rosiglitazone. The participants in different studies were heterogeneous. Recurrent stroke Three studies evaluated the number of participants with recurrent stroke (4979 participants, a single study contributing 3876 of these). Pe…	Peroxisome proliferator-activated receptor gamma agonists probably reduce recurrent stroke and total events of cardiovascular death, non-fatal myocardial infarction or non-fatal stroke, and may improve insulin sensitivity and the stabilisation of carotid plaques. Their effects on adverse events are uncertain. Our conclusions should be interpreted with caution considering the small number and the …	This systematic review aimed to assess the efficacy and safety of peroxisome proliferator-activated receptor gamma (PPAR-γ) agonists for secondary prevention of stroke and related vascular events in people with stroke or transient ischaemic attack (TIA). The review identified five randomized controlled trials with 5039 participants, and the participants in different studies were heterogeneous. PP…	This systematic review aimed to evaluate the efficacy and safety of PPAR-γ agonists in the secondary prevention of stroke and related vascular events for people with stroke or TIA. The review identified five RCTs with 5039 participants, with four studies evaluating pioglitazone and one study evaluating rosiglitazone. Moderate-certainty evidence suggests that PPAR-γ agonists probably reduce the re…	We identified five randomized controlled trials with 5039 participants, four evaluating pioglitazone and one evaluating rosiglitazone, to assess the efficacy and safety of PPAR-γ agonists in the secondary prevention of stroke and related vascular events. PPAR-γ agonists may reduce the recurrence of stroke compared with placebo, and may reduce serious vascular events expressed as a composite outco…
10.1002/14651858.CD013267.pub3	36738471	Neurology	Intracranial atherosclerotic stenosis (ICAS) is an arterial narrowing in the brain that can cause stroke. Endovascular therapy and medical management may be used to prevent recurrent ischaemic stroke caused by ICAS. However, there is no consensus on the best treatment for people with ICAS.	To compare the safety and efficacy of endovascular therapy (ET) plus conventional medical treatment (CMT) with CMT alone for the management of symptomatic ICAS.	We searched the Cochrane Stroke Group Trials Register (30 August 2019), Cochrane Central Register of Controlled Trials (CENTRAL: to 30 August 2019), MEDLINE Ovid (1946 to 30 August 2019), Embase Ovid (1974 to 30 August 2019), Scopus (1960 to 30 August 2019), Science Citation Index Web of Science (1900 to 30 July 2019), Academic Source Complete EBSCO (ASC: 1982 to 30 July 2019), and China Biologic…	Randomised controlled trials (RCTs) comparing ET plus CMT with CMT alone for the treatment of symptomatic ICAS. ET modalities included angioplasty alone, balloon-mounted stent, and angioplasty followed by placement of a self-expanding stent. CMT included antiplatelet therapy in addition to control of risk factors such as hypertension, hyperlipidaemia, and diabetes.	Two review authors independently screened trials to select potentially eligible RCTs and extracted data. Any disagreements were resolved by discussing and reaching consensus decisions with the full team. We assessed risk of bias and applied the GRADE approach to assess the quality of the evidence. The primary outcome was death of any cause or non-fatal stroke of any type within three months of ra…	We included three RCTs with 632 participants who had symptomatic ICAS with an age range of 18 to 85 years. The included trials had high risks of performance bias and other potential sources of bias due to the impossibility of blinding of the endovascular intervention and early termination of the trials. Moreover, one trial had a high risk of attrition bias because of the high rate of loss of one-…	This systematic review provides moderate-quality evidence showing that ET, compared with CMT, in people with recent symptomatic severe intracranial atherosclerotic stenosis probably does not prevent recurrent stroke and appears to carry an increased hazard. The impact of delayed ET intervention (more than three weeks after a qualifying event) is unclear and may warrant further study.	A systematic review was conducted to evaluate the safety and efficacy of endovascular therapy (ET) plus conventional medical treatment (CMT) compared to CMT alone for the management of symptomatic intracranial artery stenosis (ICAS). Four randomized controlled trials with 989 participants were included, with a high risk of performance and attrition bias. The results showed that ET plus CMT probab…	A systematic review was conducted to evaluate the safety and efficacy of endovascular therapy (ET) plus conventional medical treatment (CMT) compared to CMT alone for the management of symptomatic intracranial artery stenosis (ICAS). The review included four randomized controlled trials (RCTs) with 989 participants. The results showed that ET plus CMT probably increases the risk of short-term dea…	This systematic review evaluated the safety and efficacy of endovascular therapy (ET) plus conventional medical treatment (CMT) compared to CMT alone for the management of symptomatic intracranial artery stenosis. ET plus CMT probably increases the risk of short-term death or stroke, ipsilateral stroke, and ischaemic stroke, as well as long-term death or stroke compared to CMT alone. It is unclea…
10.1002/14651858.CD011461.pub2	27432490	Esophageal Cancer	Gastric cancer is the fifth most common cancer and third leading cause of cancer-related deaths worldwide. Complete resection of the whole tumor remains the only approach to treat this malignant disease. Since gastric cancer is usually asymptomatic in its early stages, many people are diagnosed at an advanced stage when the tumor is inoperable. In addition, because other conventional treatments (…	To evaluate the efficacy and safety of molecular-targeted therapy , either alone or in combination with chemotherapy, in people with advanced gastric cancer.	We searched the following databases (from inception to December 2015): the Cochrane Central Register of Controlled Trials (CENTRAL), MEDLINE, EMBASE, and CINAHL. In addition, we searched the reference lists of included trials and contacted experts in the field.	We searched for randomized controlled trials (RCTs) in adults (aged 18 years or older) with histologically-confirmed advanced adenocarcinoma of the stomach/gastro-esophageal junction. Trials of participants with esophageal adenocarcinoma were also considered to be eligible. The eligible trials should aim to evaluate the effects of molecular-targeted agents on participants' prognosis.	Two review authors independently performed selection of eligible trials, assessment of trial quality, and data extraction. We used methods of survival analysis and expressed the intervention effect as a hazard ratio (HR) when pooling time-to-event data, and calculated the odds ratio (OR) for dichotomous data and mean differences (MDs) for continuous data, with 95% confidence intervals (CI).	We included 11 studies randomizing 4014 participants to molecular-targeted therapy plus conventional chemotherapy or chemotherapy alone. Five were at low risk of bias, and we considered the risk of bias in the other six studies to be high, mainly due to their open-label design. All identified studies reported data regarding survival. We found low-quality evidence that molecular-targeted may have …	There is uncertainty about the effect of adding targeted therapy to chemotherapy on survival outcomes in people with advanced gastric cancer, with very little information on its impact on quality of life. There is more certain evidence of increased risk of adverse events and serious adverse events. The main limitation of the evidence for survival outcomes was inconsistency of effects across the s…	This systematic review aimed to evaluate the efficacy and safety of molecular-targeted therapy, either alone or in combination with chemotherapy, for people with advanced gastric cancer. The authors searched several databases and included 11 randomized controlled trials with a total of 4014 participants. The review found low-quality evidence that molecular-targeted therapy may have a small effect…	This systematic review aimed to evaluate the efficacy and safety of molecular-targeted therapy, either alone or in combination with chemotherapy, in patients with advanced gastric cancer. The review included 11 studies with a total of 4014 participants, and found low-quality evidence that molecular-targeted therapy may have a small effect on mortality and little effect on progression-free surviva…	This systematic review evaluated the efficacy and safety of molecular-targeted therapy, either alone or in combination with chemotherapy, in people with advanced gastric cancer. The results showed low-quality evidence that molecular-targeted therapy may have a small effect on mortality and progression-free survival when compared with chemotherapy alone. The addition of targeted therapy may also i…
10.1002/14651858.CD004063.pub4	29182797	Esophageal Cancer	Almost half of people with esophageal or gastroesophageal junction cancer have metastatic disease at the time of diagnosis. Chemotherapy and targeted therapies are increasingly used with a palliative intent to control tumor growth, improve quality of life, and prolong survival. To date, and with the exception of ramucirumab, evidence for the efficacy of palliative treatments for esophageal and ga…	To assess the effects of cytostatic or targeted therapy for treating esophageal or gastroesophageal junction cancer with palliative intent.	We searched the Cochrane Central Register of Controlled Trials (CENTRAL), MEDLINE, Embase, the Web of Science, PubMed Publisher, Google Scholar, and trial registries up to 13 May 2015, and we handsearched the reference lists of studies. We did not restrict the search to publications in English. Additional searches were run in September 2017 prior to publication, and they are listed in the 'Studie…	We included randomized controlled trials (RCTs) on palliative chemotherapy and/or targeted therapy versus best supportive care or control in people with esophageal or gastroesophageal junction cancer.	Two authors independently extracted data. We assessed the quality and risk of bias of eligible studies according to the Cochrane Handbook for Systematic Reviews of Interventions . We calculated pooled estimates of effect using an inverse variance random-effects model for meta-analysis.	We identified 41 RCTs with 11,853 participants for inclusion in the review as well as 49 ongoing studies. For the main comparison of adding a cytostatic and/or targeted agent to a control arm, we included 11 studies with 1347 participants. This analysis demonstrated an increase in overall survival in favor of the arm with an additional cytostatic or targeted therapeutic agent with a hazard ratio …	People who receive more chemotherapeutic or targeted therapeutic agents have an increased overall survival compared to people who receive less. These agents, administered as both first-line or second-line treatments, also led to better overall survival than best supportive care. With the exception of ramucirumab, it remains unclear which other individual agents cause the survival benefit. Althoug…	This systematic review aimed to assess the effects of cytostatic or targeted therapy for treating esophageal or gastroesophageal junction cancer with palliative intent. The review included 41 randomized controlled trials with 11,853 participants, comparing palliative chemotherapy and/or targeted therapy versus best supportive care or control. The analysis demonstrated an increase in overall survi…	This systematic review aimed to evaluate the effects of cytostatic or targeted therapy for treating esophageal or gastroesophageal junction cancer with palliative intent. The review included 41 randomized controlled trials with 11,853 participants, with 11 studies and 1,347 participants included in the main comparison. The analysis found that adding a cytostatic and/or targeted agent to a control…	This systematic review assessed the effects of cytostatic or targeted therapy for treating esophageal or gastroesophageal junction cancer with palliative intent. Results showed an increase in overall survival in favor of the arm with an additional cytostatic or targeted therapeutic agent compared to a control arm. Subcomparisons, including only people receiving second-line therapies, chemotherapi…
10.1002/14651858.CD004520.pub7	26799001	Esophageal Cancer	Oesophageal cancer is the seventh leading cause of cancer death worldwide. Traditional Chinese herbal medicine is sometimes used as an adjunct to radiotherapy or chemotherapy for this type of cancer. This review was first published in 2007 and updated in 2009; this 2016 update is the latest version of the review.	To assess the efficacy and possible adverse effects of the addition of Chinese herbal medicine to treatment with radiotherapy or chemotherapy for oesophageal cancer.	We searched the Cochrane Upper Gastrointestinal and Pancreatic Diseases Group Trials Register, the Cochrane Library, MEDLINE, EMBASE, Allied and Complementary Medicine Database (AMED), China National Knowledge Infrastructure (CNKI), VIP database, Wanfang database and the Chinese Cochrane Centre Controlled Trials Register up to 1 October, 2015. We also searched databases of ongoing trials, the Int…	Randomised controlled trials (RCTs) comparing the use of radiotherapy or chemotherapy with and without the addition of Chinese herbal medicine.	At least two review authors independently extracted data and assessed trial quality.	We tried to contact the 142 study authors by telephone, and finally included nine studies with 490 participants. All included studies were conducted in China, and allocated advanced oesophageal cancer patients to radiotherapy or chemotherapy groups, with and without additional Chinese herbal medicine. Quality of life, short-term therapeutic effects, TCM symptoms and adverse events caused by radio…	We currently find no evidence to determine whether TCM is an effective treatment for oesophageal cancer. The effect of TCM on short-term therapeutic effects is uncertain. TCM probably has positive effects on quality of life and on some adverse events caused by radiotherapy or chemotherapy in advanced oesophageal cancer patients undergoing radiotherapy or chemotherapy. The results of the review ne…	This systematic review aimed to assess the efficacy and possible adverse effects of adding Chinese herbal medicine to radiotherapy or chemotherapy for oesophageal cancer. The review included nine randomized controlled trials involving 490 participants conducted in China. The results showed that adding Chinese herbal medicine to conventional treatment for oesophageal cancer improved the quality of…	This systematic review aimed to evaluate the efficacy and adverse effects of adding Chinese herbal medicine to radiotherapy or chemotherapy for oesophageal cancer. Nine studies with 490 participants were included, all conducted in China. The addition of Chinese herbal medicine was associated with improved quality of life and short-term therapeutic effects, as well as a reduction in adverse events…	This systematic review assessed the efficacy and possible adverse effects of the addition of Chinese herbal medicine to treatment with radiotherapy or chemotherapy for oesophageal cancer. The results suggest that Chinese herbal medicine has a beneficial effect on quality of life, short-term therapeutic effects, and TCM symptoms. Additionally, it has a positive impact on the reduction of radiation…
10.1002/14651858.CD001556.pub3	25988291	Esophageal Cancer	Surgery has been the treatment of choice for patients with localized esophageal cancer. Several studies have investigated whether preoperative chemotherapy followed by surgery leads to improvement in cure rates, but individual reports have provided conflicting results. An explicit systematic update of the role of preoperative chemotherapy in the treatment of patients with resectable thoracic esop…	The objective of this review is to determine the role of preoperative chemotherapy in the treatment of patients with resectable thoracic esophageal carcinoma.	We identified trials by searching the Cochrane Central Register of Controlled Trials (CENTRAL), MEDLINE (1966 to 2013), EMBASE (1988 to 2013), and CANCERLIT (1993 to 2013). We did not confine our search to English language publications. We updated searches in CENTRAL, MEDLINE, and EMBASE in October 2013.	All trials of patients with potentially resectable carcinoma of the esophagus (of any histologic type) who were randomly assigned to chemotherapy or no chemotherapy before surgery.	The primary outcome was survival, which was assessed with the use of hazard ratios. This is an amendment to the original review, which used risk ratios to assess survival at yearly intervals. Hazard ratios (HRs) have now been introduced to summarize the complete survival experience in a single analysis. Risk ratios (RRs) were used to compare rates of resection, tumor recurrences, and treatment mo…	We identified a total of 13 randomized trials involving 2362 participants. Ten trials (2122 participants) reported sufficient detail on survival to be included in a meta-analysis for the primary outcome. Preoperative chemotherapy improves overall survival (HR 0.88, 95% confidence interval (CI) 0.80 to 0.96) and is associated with a significantly higher rate of complete (R0) resection (RR 1.11, 95…	In summary, preoperative chemotherapy plus surgery offers a survival advantage compared with surgery alone for patients with resectable thoracic esophageal cancer, but the evidence is of moderate quality. Some evidence of toxicity and preoperative mortality have been associated with chemotherapy.	This systematic review aimed to determine the role of preoperative chemotherapy in the treatment of patients with resectable thoracic esophageal carcinoma. Thirteen randomized trials involving 2362 participants were identified, with ten trials reporting sufficient detail on survival to be included in a meta-analysis for the primary outcome. Preoperative chemotherapy was found to improve overall s…	This systematic review aimed to investigate the role of preoperative chemotherapy in treating patients with resectable thoracic esophageal carcinoma. Thirteen randomized trials involving 2362 participants were identified, and 10 trials provided sufficient data for a meta-analysis. The review found that preoperative chemotherapy improved overall survival and increased the rate of complete resectio…	This systematic review investigated the role of preoperative chemotherapy in the treatment of patients with resectable thoracic esophageal carcinoma. The meta-analysis found that preoperative chemotherapy significantly improves overall survival and increases the rate of complete (R0) resection. However, there was no evidence suggesting that the overall rate of resection, tumor recurrence, or nonf…
10.1002/14651858.CD005048.pub4	25354795	Esophageal Cancer	Most patients with oesophageal and gastro-oesophageal carcinoma are diagnosed at an advanced stage and require palliative intervention. Although there are many kinds of interventions, the optimal one for the palliation of dysphagia remains unclear. This review updates the previous version published in 2009.	The aim of this review was to systematically analyse and summarise the efficacy of different interventions used in the palliation of dysphagia in primary oesophageal and gastro-oesophageal carcinoma.	To find new studies for this updated review, in January 2014 we searched, according to the Cochrane Upper Gastrointestinal and Pancreatic Diseases model, the Cochrane Central Register of Controlled Trials (CENTRAL) ( The Cochrane Library ), MEDLINE, EMBASE and CINAHL; and major conference proceedings (up to January 2014).	Only randomised controlled trials (RCTs) were included in which patients with inoperable or unresectable primary oesophageal cancer underwent palliative treatment. Different interventions like rigid plastic intubation, self-expanding metallic stent (SEMS) insertion, brachytherapy, external beam radiotherapy, chemotherapy, oesophageal bypass surgery, chemical and thermal ablation therapy, either h…	Data collection and analysis were performed in accordance with the methods of the Cochrane Upper Gastrointestinal and Pancreatic Diseases Review Group.	We included 3684 patients from 53 studies. SEMS insertion was safer and more effective than plastic tube insertion. Thermal and chemical ablative therapy provided comparable dysphagia palliation but had an increased requirement for re-interventions and for adverse effects. Anti-reflux stents provided comparable dysphagia palliation to conventional metal stents. Some anti-reflux stents might have …	Self-expanding metal stent insertion is safe, effective and quicker in palliating dysphagia compared to other modalities. However, high-dose intraluminal brachytherapy is a suitable alternative and might provide additional survival benefit with a better quality of life. Some anti-reflux stents and newly-designed stents lead to longer survival and fewer complications compared to conventional stent…	This systematic review aimed to analyze and summarize the efficacy of various interventions used for the palliation of dysphagia in primary oesophageal and gastro-oesophageal carcinoma. Only randomized controlled trials (RCTs) were included. The primary outcome was dysphagia improvement, and secondary outcomes included recurrent dysphagia, technical success, procedure-related mortality, 30-day mo…	This systematic review analyzed the effectiveness of interventions for palliating dysphagia in primary oesophageal and gastro-oesophageal carcinoma. A total of 53 studies involving 3684 patients were included in the analysis. Self-expanding metal stent (SEMS) insertion was found to be safer and more effective than plastic tube insertion. Thermal and chemical ablative therapy provided comparable d…	This systematic review aimed to evaluate the efficacy of interventions for palliation of dysphagia in primary oesophageal and gastro-oesophageal carcinoma. The study included 3684 patients from 53 studies, and found that SEMS insertion was more effective and safer than plastic tube insertion. Anti-reflux stents provided comparable dysphagia palliation to conventional metal stents, while newly-des…
10.1002/14651858.CD011498.pub2	27021481	Esophageal Cancer	Oesophageal cancer is the sixth most common cause of cancer-related mortality in the world. Currently surgery is the recommended treatment modality when possible. However, it is unclear whether non-surgical treatment options is equivalent to oesophagectomy in terms of survival.	To assess the benefits and harms of non-surgical treatment versus oesophagectomy for people with oesophageal cancer.	We searched the Cochrane Central Register of Controlled Trials (CENTRAL), MEDLINE, EMBASE, Science Citation Index, ClinicalTrials.gov, and the World Health Organization International Clinical Trials Registry Platform (WHO ICTRP) up to 4th March 2016. We also screened reference lists of included studies.	Two review authors independently screened all titles and abstracts of articles obtained from the literature searches and selected references for further assessment. For these selected references, we based trial inclusion on assessment of the full-text articles.	Two review authors independently extracted study data. We calculated the risk ratio (RR) with 95% confidence interval (CI) for binary outcomes, the mean difference (MD) or the standardised mean difference (SMD) with 95% CI for continuous outcomes, and the hazard ratio (HR) for time-to-event outcomes. We performed meta-analyses where it was meaningful.	Eight trials, which included 1132 participants in total, met the inclusion criteria of this Cochrane review. These trials were at high risk of bias trials. One trial (which included five participants) did not contribute any data to this Cochrane review, and we excluded 13 participants in the remaining trials after randomisation; this left a total of 1114 participants, 510 randomised to non-surgic…	Based on low quality evidence, chemoradiotherapy appears to be at least equivalent to surgery in terms of short-term and long-term survival in people with oesophageal cancer (squamous cell carcinoma type) who are fit for surgery and are responsive to induction chemoradiotherapy. However, there is uncertainty in the comparison of definitive chemoradiotherapy versus surgery for oesophageal cancer (…	This systematic review aimed to assess the benefits and harms of non-surgical treatment versus oesophagectomy for people with oesophageal cancer. Eight trials, with a total of 1132 participants, were included. The non-surgical treatment consisted of definitive chemoradiotherapy in five trials and definitive radiotherapy in three trials. There was no difference in long-term mortality between chemo…	This systematic review assessed the benefits and harms of non-surgical treatment versus oesophagectomy for people with oesophageal cancer. Eight trials were included, with a total of 1114 participants, and most data were from trials that compared chemoradiotherapy with surgery. There was no difference in long-term mortality between chemoradiotherapy and surgery, but the long-term mortality was hi…	This Cochrane review assessed the benefits and harms of non-surgical treatment versus oesophagectomy for people with oesophageal cancer. There was no difference in long-term mortality between chemoradiotherapy and surgery. There was no difference in long-term recurrence between non-surgical treatment and surgery. The health-related quality of life was higher in non-surgical treatment between four…
10.1002/14651858.CD011390.pub2	27030301	Esophageal Cancer	Surgery is the preferred treatment for resectable oesophageal cancers, and can be performed in different ways. Transhiatal oesophagectomy (oesophagectomy without thoracotomy, with a cervical anastomosis) is one way to resect oesophageal cancers. It can be performed laparoscopically or by open method. With other organs, laparoscopic surgery has been shown to reduce complications and length of hosp…	To assess the benefits and harms of laparoscopic versus open oesophagectomy for people with oesophageal cancer undergoing transhiatal oesophagectomy.	We electronically searched the Cochrane Central Register of Controlled Trials (CENTRAL) in The Cochrane Library , MEDLINE, EMBASE, Science Citation Index Expanded, and trials registers until August 2015. We also searched the references of included trials to identify further trials.	We considered randomised controlled trials and non-randomised studies comparing laparoscopic with open transhiatal oesophagectomy in patients with resectable oesophageal cancer, regardless of language, blinding, or publication status for the review.	Three review authors independently identified trials, assessed risk of bias and extracted data. We calculated the risk ratio (RR) or hazard ratio (HR) with 95% confidence intervals (CI), using both fixed-effect and random-effects models, with RevMan 5, based on intention-to-treat analyses.	We found no randomised controlled trials on this topic. We included six non-randomised studies (five retrospective) that compared laparoscopic versus open transhiatal oesophagectomy (334 patients: laparoscopic = 154 patients; open = 180 patients); five studies (326 patients: laparoscopic = 151 patients; open = 175 patients) provided information for one or more outcomes. Most studies included a mi…	There are currently no randomised controlled trials comparing laparoscopic with open transhiatal oesophagectomy for patients with oesophageal cancers. In observational studies, laparoscopic transhiatal oesophagectomy is associated with fewer overall complications and shorter hospital stays than open transhiatal oesophagectomy. However, this association is unlikely to be causal. There is currently…	This systematic review aimed to compare the benefits and harms of laparoscopic versus open transhiatal oesophagectomy in patients with resectable oesophageal cancer. Six non-randomized studies were included, with a total of 334 patients (154 in the laparoscopic group and 180 in the open group). The overall quality of evidence was very low, and the risk of bias was unclear or high in all studies. …	This systematic review aimed to compare the benefits and harms of laparoscopic versus open oesophagectomy for patients with oesophageal cancer undergoing transhiatal oesophagectomy. No randomized controlled trials were found, but six non-randomized studies were included, with a total of 334 patients. The overall quality of evidence was very low for all outcomes. The review found imprecise differe…	This systematic review assessed the benefits and harms of laparoscopic versus open oesophagectomy for people with oesophageal cancer undergoing transhiatal oesophagectomy. No randomized controlled trials were found, and the overall quality of evidence was very low. Compared to open transhiatal oesophagectomy, laparoscopic transhiatal oesophagectomy showed lower mortality and serious adverse event…
10.1002/14651858.CD001537.pub5	35230699	Kidney disease	Steroids have been used widely since the early 1970s for the treatment of adult-onset minimal change disease (MCD). Recently, newer agents have been used in adult MCD aiming to reduce the risk of adverse effects. The response rates to immunosuppressive agents in adult MCD are more variable than in children. The optimal agent, dose, and duration of treatment for the first episode of nephrotic synd…	We aimed to 1) evaluate the benefits and harms of different agents, including both immunosuppressive and non-immunosuppressive agents, in adults with MCD causing the nephrotic syndrome; and 2) evaluate the efficacy of interventions on 'time-to-remission' of nephrotic syndrome, in adults with MCD causing the nephrotic syndrome.	We searched the Cochrane Kidney and Transplant Register of Studies up to 21 July 2021 through contact with the Information Specialist using search terms relevant to this review. Studies in the Register are identified through searches of CENTRAL, MEDLINE, and EMBASE, conference proceedings, the International Clinical Trials Register (ICTRP) Search Portal and ClinicalTrials.gov.	Randomised controlled trials (RCTs) and quasi-RCTs of any intervention for MCD with nephrotic syndrome in adults over 18 years were included. Studies comparing different types, routes, frequencies, and duration of immunosuppressive agents and non-immunosuppressive agents were assessed.	Two authors independently assessed study quality and extracted data. Statistical analyses were performed using the random-effects model and results were expressed as a risk ratio (RR) for dichotomous outcomes, or mean difference (MD) for continuous data with 95% confidence intervals (CI). Confidence in the evidence was assessed using the Grading of Recommendations Assessment, Development and Eval…	Fifteen RCTs (769 randomised participants) were identified; four studies evaluated different prednisolone regimens, eight studies evaluated the calcineurin inhibitors (CNIs) (tacrolimus or cyclosporin), two studies evaluated enteric-coated mycophenolate sodium (EC-MPS) and one study evaluated levamisole. In all but two studies of non-corticosteroid agents, reduced-dose prednisolone was given with…	This updated review has identified evidence for the efficacy and adverse effects of CNIs and EC-MPS with or without reduced-dose prednisolone compared with prednisolone alone for the induction of remission in adults with MCD and nephrotic syndrome with some reductions in steroid-associated adverse events. RCT data on the efficacy and adverse effects of rituximab in adults with MCD are awaited. Fu…	This systematic review aimed to evaluate the benefits and harms of different agents for the treatment of minimal change disease (MCD) causing the nephrotic syndrome in adults. Fifteen randomized controlled trials (769 participants) were identified, evaluating different agents including prednisolone, calcineurin inhibitors (CNIs), enteric-coated mycophenolate sodium (EC-MPS), and levamisole. The r…	This systematic review evaluated the benefits and harms of various agents in treating adults with minimal change disease (MCD) causing nephrotic syndrome. Fifteen randomized controlled trials with a total of 769 participants were identified. The review found that calcineurin inhibitors with reduced-dose prednisolone or without prednisolone probably make little or no difference to the number achie…	This systematic review of 15 randomized controlled trials evaluated different agents for use in treating adults with membranous nephrotic syndrome. Compared to prednisolone alone, calcineurin inhibitors, enteric-coated mycophenolate sodium, and levamisole may not significantly improve remission rates, but may reduce the risk of certain adverse effects. Compared to no specific treatment, it is unc…
10.1002/14651858.CD002786.pub4	34298589	Kidney disease	People with end-stage renal disease (ESRD) often require either the formation of an arteriovenous fistula (AVF) or an interposition prosthetic arteriovenous graft (AVG) for haemodialysis. These access sites should ideally have a long life and a low rate of complications (e.g. thrombosis, infection, stenosis, aneurysm formation and distal limb ischaemia). Although some of the complications may be …	To assess the effects of adjuvant drug treatment in people with ESRD on haemodialysis via autologous AVFs or prosthetic interposition AVGs.	The Cochrane Vascular Information Specialist searched the Cochrane Vascular Specialised Register, CENTRAL, MEDLINE, Embase and CINAHL databases and ClinicalTrials.gov trials register to 6 August 2020.	Randomised controlled trials of active drug versus placebo in people with ESRD undergoing haemodialysis via an AVF or prosthetic interposition AVG.	For this update, two review authors (IM, MFAK) independently selected trials for inclusion, extracted data, assessed risk of bias and assessed the certainty of the evidence according to GRADE. We resolved disagreements by discussion or consultation with another review author (ADS). The primary outcome was the long-term fistula or graft patency rate. Secondary outcomes included duration of hospita…	For this update, one additional study was suitable for inclusion, making a total of 13 trials with 2080 participants. Overall the certainty of the evidence was low or moderate due to short follow-up periods, heterogeneity between trials, small sample sizes, and risk of bias due to incomplete reporting. Medical adjuvant treatments used in the included trials were aspirin, ticlopidine, dipyridamole…	The meta-analyses of three studies for ticlopidine (an antiplatelet treatment), which all used the same dose of treatment but with a short follow-up of only one month, suggest ticlopidine may have a beneficial effect as an adjuvant treatment to increase the patency of AVFs and AVGs in the short term. There was insufficient evidence to determine if there was a difference in graft patency between p…	This systematic review aims to assess the effects of adjuvant drug treatment in people with end-stage renal disease (ESRD) on haemodialysis via autologous arteriovenous fistulas (AVFs) or prosthetic interposition arteriovenous grafts (AVGs). Thirteen randomized controlled trials with a total of 2080 participants were included in this review. The included trials used different medical adjuvant tre…	This systematic review assessed the effects of adjuvant drug treatment in people with end-stage renal disease (ESRD) on haemodialysis via autologous arteriovenous fistulas (AVFs) or prosthetic interposition arteriovenous grafts (AVGs). Thirteen trials with 2080 participants were included, and medical adjuvant treatments used were aspirin, ticlopidine, dipyridamole, dipyridamole plus aspirin, warf…	This systematic review assessed the effects of adjuvant drug treatment in people with ESRD on haemodialysis via autologous AVFs or prosthetic interposition AVGs. The trials used a variety of medical adjuvant treatments such as aspirin, ticlopidine, dipyridamole, fish oil, clopidogrel, warfarin, sulphinpyrazone and glyceryl trinitrate patch. The results suggest that there is insufficient evidence …
10.1002/14651858.CD012026.pub2	36472416	Kidney disease	Low health literacy affects 25% of people with chronic kidney disease (CKD) and is associated with increased morbidity and death. Improving health literacy is a recognised priority, but effective interventions are not clear.	This review looked the benefits and harms of interventions for improving health literacy in people with CKD.	We searched the Cochrane Kidney and Transplant Register of Studies up to 12 July 2022 through contact with the Information Specialist using search terms relevant to this review. Studies in the Register are identified through searches of CENTRAL, MEDLINE, and EMBASE, conference proceedings, the International Clinical Trials Register (ICTRP) Search Portal and ClinicalTrials.gov. We also searched ME…	We included randomised controlled trials (RCTs) and non-randomised studies that assessed interventions aimed at improving health literacy in people with CKD.	Two authors independently assessed studies for eligibility and performed risk of bias analysis. We classified studies as either interventions aimed at improving aspects of health literacy or interventions targeting a population of people with poor health literacy. The interventions were further sub-classified in terms of the type of intervention (educational, self-management training, or educatio…	We identified 120 studies (21,149 participants) which aimed to improve health literacy. There were 107 RCTs and 13 non-randomised studies. No studies targeted low literacy populations. For the RCTs, selection bias was low or unclear in 94% of studies, performance bias was high in 86% of studies, detection bias was high in 86% of studies reporting subjective outcomes and low in 93% of studies repo…	Interventions to improve aspects of health literacy are a very broad category, including educational interventions, self-management interventions and educational with self-management interventions. Overall, this type of health literacy intervention is probably beneficial in this cohort however, due to methodological limitations and high heterogeneity in interventions and outcomes, the evidence is…	This systematic review aimed to assess the benefits and harms of interventions for improving health literacy in people with chronic kidney disease (CKD). The review included 120 studies with 21,149 participants, of which 107 were randomized controlled trials (RCTs) and 13 were non-randomized studies. The interventions were classified as educational, self-management training, or educational with s…	This systematic review aimed to assess the benefits and harms of interventions for improving health literacy in people with chronic kidney disease (CKD). The review included 120 studies with 21,149 participants, including 107 randomized controlled trials (RCTs) and 13 non-randomized studies. Low-certainty evidence suggests that educational interventions may increase kidney-related knowledge, whil…	This review evaluated the benefits and harms of interventions for improving health literacy in people with CKD. Educational interventions were found to increase kidney-related knowledge, while self-management interventions were found to improve self-efficacy and quality of life physical component score. Educational with self-management interventions were found to increase knowledge, improve self-…
10.1002/14651858.CD015207	35944931	Kidney disease	Elevated blood pressure, or hypertension, is the leading cause of preventable deaths globally. Diets high in sodium (predominantly sodium chloride) and low in potassium contribute to elevated blood pressure. The WHO recommends decreasing mean population sodium intake through effective and safe strategies to reduce hypertension and its associated disease burden. Incorporating low-sodium salt subst…	To assess the effects and safety of replacing salt with LSSS to reduce sodium intake on cardiovascular health in adults, pregnant women and children.	We searched MEDLINE (PubMed), Embase (Ovid), Cochrane Central Register of Controlled Trials (CENTRAL), Web of Science Core Collection (Clarivate Analytics), Cumulative Index to Nursing and Allied Health Literature (CINAHL, EBSCOhost), ClinicalTrials.gov and WHO International Clinical Trials Registry Platform (ICTRP) up to 18 August 2021, and screened reference lists of included trials and relevan…	We included randomised controlled trials (RCTs) and prospective analytical cohort studies in participants of any age in the general population, from any setting in any country. This included participants with non-communicable diseases and those taking medications that impair potassium excretion. Studies had to compare any type and method of implementation of LSSS with the use of regular salt, or …	Two review authors independently screened titles, abstracts and full-text articles to determine eligibility; and extracted data, assessed risk of bias (RoB) using the Cochrane RoB tool, and assessed the certainty of the evidence using GRADE. We stratified analyses by adults, children (≤ 18 years) and pregnant women. Primary effectiveness outcomes were change in diastolic and systolic blood pressu…	We included 26 RCTs, 16 randomising individual participants and 10 randomising clusters (families, households or villages). A total of 34,961 adult participants and 92 children were randomised to either LSSS or regular salt, with the smallest trial including 10 and the largest including 20,995 participants. No studies in pregnant women were identified. Studies included only participants with hype…	When compared to regular salt, LSSS probably reduce blood pressure, non-fatal cardiovascular events and cardiovascular mortality slightly in adults. However, LSSS also probably increase blood potassium slightly in adults. These small effects may be important when LSSS interventions are implemented at the population level. Evidence is limited for adults without elevated blood pressure, and there i…	This systematic review aimed to assess the effectiveness and safety of replacing salt with low-sodium salt substitutes (LSSS) to reduce sodium intake on cardiovascular health in adults, pregnant women, and children. The review included 26 randomized controlled trials (RCTs) with a total of 34,961 adult participants and 92 children. The review found moderate-certainty evidence that LSSS compared t…	This systematic review aimed to evaluate the effects and safety of using low-sodium, high-potassium salt (LSSS) as a replacement for regular salt to reduce sodium intake and improve cardiovascular health in adults, pregnant women, and children. The review included 26 randomized controlled trials involving a total of 34,961 adult participants and 92 children, and the majority of trials investigate…	This systematic review of 26 RCTs evaluated the effects and safety of replacing salt with low sodium salt substitutes (LSSS) to reduce sodium intake on cardiovascular health in adults and children. Results suggest that LSSS may slightly reduce diastolic and systolic blood pressure, non-fatal stroke, non-fatal acute coronary syndrome, and cardiovascular mortality compared to regular salt in adults…
10.1002/14651858.CD013330.pub2	34519356	Kidney disease	Acute kidney injury (AKI) is a common complication amongst people who are critically ill, and it is associated with an increased risk of death. For people with severe AKI, continuous kidney replacement therapy (CKRT), which is delivered over 24 hours, is needed when they become haemodynamically unstable. When CKRT is interrupted due to clotting of the extracorporeal circuit, the delivered dose is…	This review assessed the efficacy of non-pharmacological measures to maintain circuit patency in CKRT.	We searched the Cochrane Kidney and Transplant Register of Studies up to 25 January 2021 which includes records identified through searches of CENTRAL, MEDLINE, and EMBASE, conference proceedings, the International Clinical Trials Register (ICTRP) Search Portal, and ClinicalTrials.gov.	We included all randomised controlled trials (RCTs) (parallel-group and cross-over studies), cluster RCTs and quasi-RCTs that examined non-pharmacological interventions to prevent clotting of extracorporeal circuits during CKRT.	Three pairs of review authors independently extracted information including participants, interventions/comparators, outcomes, study methods, and risk of bias. The primary outcomes were circuit lifespan and death due to any cause at day 28. We used a random-effects model to perform quantitative synthesis (meta-analysis). We assessed the risk of bias in included studies using the Cochrane Collabor…	A total of 20 studies involving 1143 randomised participants were included in the review. The methodological quality of the included studies was low, mainly due to the unclear randomisation process and blinding of the intervention. We found evidence on the following 11 comparisons: (i) continuous venovenous haemodialysis (CVVHD) versus continuous venovenous haemofiltration (CVVH) or continuous ve…	The use of CVVHDF as compared with CVVH, pre-dilution haemofiltration, a longer catheter, and surface-modified double-lumen catheter may prolong the circuit lifespan, while higher blood flow and more and shorter hollow fibre filter may reduce circuit life. The overall certainty of the evidence was assessed to be low to very low due to the small sample size of the included studies. Data from futur…	This systematic review aimed to assess the effectiveness of non-pharmacological interventions in maintaining circuit patency during continuous kidney replacement therapy (CKRT) for acute kidney injury. A total of 20 studies with 1143 randomized participants were included in the review. The interventions assessed included different types of CKRT, blood flow rates, catheter length and placement, me…	This systematic review aimed to evaluate the effectiveness of non-pharmacological interventions in maintaining circuit patency during continuous kidney replacement therapy. The review included 20 studies involving 1,143 randomized participants. The quality of the studies was generally low due to unclear randomization and blinding. The review found some evidence suggesting that certain interventio…	This review assessed the efficacy of non-pharmacological measures to maintain circuit patency in continuous renal replacement therapy. The methodological quality of the included studies was low, mainly due to the unclear randomisation process and blinding of the intervention. Low certainty evidence indicated that CVVHDF, pre-dilution haemofiltration, placing the tip of a longer catheter targeting…
10.1002/14651858.CD003233.pub3	35224732	Kidney disease	Focal segmental glomerulosclerosis (FSGS) can be separated into primary, genetic or secondary causes. Primary disease results in nephrotic syndrome while genetic and secondary forms may be associated with asymptomatic proteinuria or with nephrotic syndrome. Overall only about 20% of patients with FSGS experience a partial or complete remission of nephrotic syndrome with treatment. FSGS progresses…	To assess the benefits and harms of immunosuppressive and non-immunosuppressive treatment regimens in adults with FSGS.	We searched the Cochrane Kidney and Transplant Register of Studies to 21 June 2021 through contact with the Information Specialist using search terms relevant to this review. Studies in the Register are identified through searches of CENTRAL, MEDLINE, and EMBASE, conference proceedings, the International Clinical Trials Register (ICTRP) Search Portal and ClinicalTrials.gov.	Randomised controlled trials (RCTs) and quasi-RCTs of any intervention for FSGS in adults were included. Studies comparing different types, routes, frequencies, and duration of immunosuppressive agents and non-immunosuppressive agents were assessed.	At least two authors independently assessed study quality and extracted data. Statistical analyses were performed using the random-effects model and results were expressed as a risk ratio (RR) for dichotomous outcomes, or mean difference (MD) for continuous data with 95% confidence intervals (CI). Confidence in the evidence was assessed using the Grading of Recommendations Assessment, Development…	Fifteen studies (560 participants) were included. No studies specifically evaluating corticosteroids compared with placebo or supportive therapy were identified. Studies evaluated participants with steroid-resistant FSGS. Five studies (240 participants) compared cyclosporin with or without prednisone with different comparators (no specific treatment, prednisone, methylprednisolone, mycophenolate …	No RCTs, which evaluated corticosteroids, were identified although the KDIGO guidelines recommend corticosteroids as the first treatment for adults with FSGS. The studies identified included participants with steroid-resistant FSGS. Treatment with cyclosporin for at least six months was more likely to achieve complete remission of proteinuria compared with other treatments but there was considera…	This systematic review aimed to assess the benefits and harms of immunosuppressive and non-immunosuppressive treatment regimens in adults with focal segmental glomerulosclerosis (FSGS). Fifteen studies involving 560 participants were included, with no studies specifically evaluating corticosteroids compared with placebo or supportive therapy. The review found low-certainty evidence suggesting tha…	This systematic review aimed to assess the benefits and harms of immunosuppressive and non-immunosuppressive treatment regimens in adults with FSGS. Fifteen studies with 560 participants were included, but no studies specifically evaluating corticosteroids compared with placebo or supportive therapy were identified. Five studies comparing cyclosporin with or without prednisone with different comp…	This systematic review evaluated the benefits and harms of immunosuppressive and non-immunosuppressive treatments in adults with FSGS. Fifteen studies (560 participants) were included that compared cyclosporin with or without prednisone with different comparators, monoclonal antibodies, rituximab, sparsentan, and other agents or placebo. Results showed that cyclosporin with or without prednisone …
10.1002/14651858.CD013327.pub2	36184076	Kidney disease	The failure of arteriovenous fistulas (AVF) to mature is a major problem in patients with kidney failure who require haemodialysis (HD). Preoperative planning is an important factor in increasing functional AVF. Upper limb exercise has been recommended to gain AVF maturation. Studies of pre- and post-operative upper limb exercises in patients with kidney failure patients have been reported; howev…	We aimed to determine if upper limb exercise would be beneficial for AVF maturation (prior to and post AVF creation) in patients with kidney failure and to improve AVF outcomes. This review also aimed to identify adverse events related to upper limb exercise.	We searched the Cochrane Kidney and Transplant Register of Studies up to 15 March 2022 through searches of CENTRAL, MEDLINE, and EMBASE, conference proceedings, the International Clinical Trials Register (ICTRP) Search Portal and ClinicalTrials.gov, and other resources (e.g. reference list, contacting relevant individuals, and grey literature).	We included randomised controlled trials (RCTs) and quasi-RCTs, comparing upper limb exercise training programs with no intervention or other control programs before or after AVF creation in patients with kidney failure. Outcome measures included time to mature, ultrasound and clinical maturation, venous diameter, blood flow in the inflow artery, dialysis efficacy indicator, vascular access funct…	Study selection and data extraction were taken by four independent authors. Bias assessment and quality assessment were undertaken independently by two authors. The effect estimate was analysed using risk ratio (RR) with 95% confidence intervals (CI) for dichotomous data, or mean difference (MD) or standardised mean difference (SMD) for continuous data. Confidence in the evidence was assessed usi…	Nine studies (579 participants) were included, and seven studies (519 participants) conducting post-operative exercise training could be meta-analysed. Three comparisons were undertaken: (i) isotonic exercise training versus no intervention; (ii) isometric versus isotonic exercise training; and (iii) isotonic (high volume) versus isotonic exercise training (low volume). Due to insufficient data, …	Our findings suggest that the current research evidence examining upper limb exercise programs is of low quality, attributable to variability in the type of interventions used and the overall low number of studies and participants.	This systematic review aimed to determine if upper limb exercise training programs could improve arteriovenous fistula (AVF) maturation in patients with kidney failure before and after AVF creation, and identify associated adverse events. Nine studies with 579 participants were included, and three comparisons were analyzed. Compared to no intervention, isotonic exercise training may improve clini…	This systematic review aimed to determine the effectiveness of upper limb exercise in improving arteriovenous fistula (AVF) maturation and outcomes in patients with kidney failure. Nine studies involving 579 participants were included. Isometric exercise training may be more effective than isotonic exercise training in improving both ultrasound and clinical maturation, venous diameter, and blood …	This systematic review aimed to determine if upper limb exercise would be beneficial for arteriovenous fistula (AVF) maturation in patients with kidney failure and to improve AVF outcomes. Nine studies (579 participants) were included, and the risk of bias was low for selection and reporting bias, high for performance and attrition bias, and unclear for detection bias. Isometric exercise training…
10.1002/14651858.CD013554.pub2	35363884	Kidney disease	Patients with kidney failure require vascular access to receive maintenance haemodialysis (HD), which can be achieved by an arteriovenous fistula or a central venous catheter (CVC). CVC use is related to frequent complications such as venous stenosis and infection. Venous stenosis occurs mainly due to trauma caused by the entrance of the catheter into the venous lumen and repeated contact with th…	To assess the benefits and harms of different interventions for CRBSI treatment in patients receiving maintenance HD through a permanent CVC, such as systemic antibiotics alone or systemic antibiotics combined with either lock solutions or catheter guidewire exchange or catheter replacement.	We searched the Cochrane Kidney and Transplant Register of Studies up to 21 December 2021 through contact with the Information Specialist using search terms relevant to this review. Studies in the Register were identified through searches of CENTRAL, MEDLINE, and EMBASE, conference proceedings, the International Clinical Trials Register (ICTRP) Search Portal, and ClinicalTrials.gov.	We included all randomised controlled trials (RCTs) and quasi-RCTs evaluating the management of CRBSI in permanent CVCs in people receiving maintenance HD.	Two authors independently selected studies for inclusion, assessed their risk of bias, and performed data extraction. Results were expressed as risk ratios (RR) or hazard ratios (HR) for dichotomous outcomes and mean difference (MD) for continuous outcomes, with their 95% confidence intervals (CI). The certainty of the evidence was assessed using GRADE.	We identified two RCTs and one quasi-RCT that enrolled 760 participants addressing the treatment of CRBSIs in people (children and adults) receiving maintenance HD through CVC. No two studies compared the same interventions. The quasi-RCT compared two different lock solutions (tissue plasminogen activator (TPA) and heparin) with concurrent systemic antibiotics. One RCT compared systemic antibioti…	Currently, there is no available high certainty evidence to support one treatment over another for CRBSIs. The benefit of using ethanol lock treatment in combination with systemic antibiotics compared to systemic antibiotics alone for CRBSIs in patients receiving maintenance HD remains uncertain due to the very low certainty of the evidence. Hence, further RCTs to identify the benefits and harms …	This systematic review aimed to evaluate the benefits and harms of different interventions for treating catheter-related bloodstream infections (CRBSIs) in patients receiving maintenance hemodialysis through a permanent central venous catheter (CVC). The review included two randomized controlled trials and one quasi-randomized controlled trial, with a total of 760 participants. The overall certai…	This systematic review aimed to evaluate the benefits and harms of different interventions for treating CRBSI in patients receiving maintenance HD through a permanent CVC. Three studies, including two RCTs and one quasi-RCT, with a total of 760 participants, were identified. The overall certainty of the evidence was low due to a small number of participants, high risk of bias, and missing outcome…	This systematic review assessed the benefits and harms of different interventions for CRBSI treatment in patients receiving maintenance HD through a permanent CVC. Two RCTs and one quasi-RCT were identified, enrolling 760 participants. It is uncertain whether an ethanol lock solution used with concurrent systemic antibiotics improved CRBSI eradication compared to systemic antibiotics alone. There…
10.1002/14651858.CD013751.pub2	34854473	Kidney disease	Anaemia occurs in chronic kidney disease (CKD) and is more prevalent with lower levels of kidney function. Anaemia in CKD is associated with death related to cardiovascular (CV) disease and infection. Established treatments include erythropoiesis-stimulating agents (ESAs), iron supplementation and blood transfusions. Oral hypoxia-inducible factors (HIF) stabilisers are now available to manage ana…	We aimed to assess the benefits and potential harms of HIF stabilisers for the management of anaemia in people with CKD.	We searched the Cochrane Kidney and Transplant Register of Studies up to 22 November 2021 through contact with the Information Specialist using search terms relevant to our review. Studies in the Register are identified through searches of CENTRAL, MEDLINE, EMBASE, conference proceedings, the International Clinical Trials Register (ICTRP) Search Portal, and ClinicalTrials.gov.	Randomised and quasi-randomised studies evaluating hypoxia-inducible factors stabilisers compared to placebo, standard care, ESAs or iron supplementation in people with CKD were included.	Five authors independently extracted data and assessed the risk of bias. Treatment estimates were summarised using random effects pair-wise meta-analysis and expressed as a relative risk (RR) or mean difference (MD), with a corresponding 95% confidence interval (CI). Evidence certainty was assessed using GRADE.	We included 51 studies randomising 30,994 adults. These studies compared HIF stabilisers to either placebo or an ESA. Compared to placebo, HIF stabiliser therapy had uncertain effects on CV death (10 studies, 1114 participants): RR 3.68, 95% CI 0.19 to 70.21; very low certainty evidence), and nonfatal myocardial infarction (MI) (3 studies, 822 participants): RR 1.29, 95% CI 0.31 to 5.36; I² = 0%;…	HIF stabiliser management of anaemia had uncertain effects on CV death, fatigue, death (any cause), CV outcomes, and kidney failure compared to placebo or ESAs. Compared to placebo or ESAs, HIF stabiliser management of anaemia probably decreased the proportion of patients requiring blood transfusions, and probably increased the proportion of patients reaching the target Hb when compared to placeb…	This systematic review aimed to assess the benefits and potential harms of using hypoxia-inducible factors (HIF) stabilizers for managing anemia in people with chronic kidney disease (CKD). The review included 51 studies involving 30,994 adults, comparing HIF stabilizers to placebo or erythropoiesis-stimulating agents (ESAs). The review found that HIF stabilizer therapy probably decreases the nee…	This systematic review aimed to assess the benefits and harms of HIF stabilizers for managing anemia in individuals with CKD. The review included 51 studies with a total of 30,994 adults that compared HIF stabilizers to either placebo or an ESA. Compared to placebo, HIF stabilizers had uncertain effects on CV death and nonfatal MI, but likely reduced the proportion of patients requiring blood tra…	This systematic review assessed the benefits and potential harms of HIF stabilizers for the management of anaemia in people with CKD. HIF stabilizers showed uncertain effects on CV death and nonfatal myocardial infarction compared to placebo, but probably decreased the proportion of patients requiring blood transfusion. Compared to ESAs, HIF stabilizers may make little or no difference to CV deat…
10.1002/14651858.CD013116.pub2	35802350	Kidney disease	Communication about end of life (EoL) and EoL care is critically important for providing quality care as people approach death. Such communication is often complex and involves many people (patients, family members, carers, health professionals). How best to communicate with people in the period approaching death is not known, but is an important question for quality of care at EoL worldwide. Thi…	To assess the effects of interventions designed to improve verbal interpersonal communication about EoL care between health practitioners and people affected by EoL.	We searched CENTRAL, MEDLINE, Embase, PsycINFO, and CINAHL from inception to July 2018, without language or date restrictions. We contacted authors of included studies and experts and searched reference lists to identify relevant papers. We searched grey literature sources, conference proceedings, and clinical trials registries in September 2019. Database searches were re-run in June 2021 and pot…	This review assessed the effects of interventions, evaluated in randomised and quasi-randomised trials, intended to enhance interpersonal communication about EoL care between patients expected to die within 12 months, their family members and carers, and health practitioners involved in their care. Patients of any age from birth, in any setting or care context (e.g. acute catastrophic injury, chr…	Standard Cochrane methods were used, including dual review author study selection, data extraction and quality assessment of the included studies.	Eight trials were included. All assessed intervention effects compared with usual care. Certainty of the evidence was low or very low. All outcomes were downgraded for indirectness based on the review's purpose, and many were downgraded for imprecision and/or inconsistency. Certainty was not commonly downgraded for methodological limitations. A summary of the review's findings is as follows. Know…	Findings of this review are inconclusive for practice. Future research might contribute meaningfully by seeking to fill gaps for populations not yet studied in trials; and to develop responsive outcome measures with which to better assess the effects of communication on the range of people involved in EoL communication episodes. Mixed methods and/or qualitative research may contribute usefully to…	This systematic review aimed to assess the effects of interventions designed to improve verbal interpersonal communication about end of life (EoL) care between health practitioners and people affected by EoL. Eight trials were included, and the certainty of the evidence was low or very low. The review found that interventions to improve EoL communication may have little or no effect on knowledge …	This systematic review aimed to assess the effects of interventions to improve verbal communication about end-of-life (EoL) care between health practitioners and people affected by EoL. Eight trials were included, with low or very low certainty of evidence. The interventions assessed, such as question prompt lists, family conferences, and structured discussions, may have little or no effect on se…	This systematic review assessed the effects of interventions designed to improve verbal interpersonal communication about end of life (EoL) care between health practitioners and people affected by EoL. Overall, evidence was low or very low certainty and it suggested that these interventions may have little or no effect on knowledge of illness and prognosis, or information needs and preferences. A…
10.1002/14651858.CD010738.pub2	35930364	Skin disorders	Venous leg ulcers are a chronic health problem that cause considerable economic impact and affect quality of life for those who have them. Primary wound contact dressings are usually applied to ulcers beneath compression therapy to aid healing, promote comfort and control exudate. There are numerous dressing products available for venous leg ulcers and hydrogel is often prescribed for this condit…	To assess the effects of hydrogel wound dressings on the healing of venous leg ulcers in any care setting.	In May 2021, we searched the Cochrane Wounds Specialised Register, CENTRAL, Ovid MEDLINE, Ovid Embase and EBSCO CINAHL Plus. We also searched clinical trials registries for ongoing and unpublished studies, and scanned reference lists of relevant included studies, reviews, meta-analyses and health technology reports to identify additional studies. There were no restrictions with respect to languag…	We included randomised controlled trials (RCTs), either published or unpublished, that compared the effects of hydrogel dressing with other dressings on the healing of venous leg ulcers. We excluded trials evaluating hydrogel dressings impregnated with antimicrobial, antiseptic or analgesic agents as these interventions are evaluated in other Cochrane Reviews.	We used standard methodological procedures expected by Cochrane. We assessed the certainty of the evidence using the GRADE approach.	We included four RCTs (10 articles) in a qualitative analysis. Overall, 272 participants were randomised, in sample sizes ranging from 20 to 156 participants. The mean age of the included population in the trials ranged from 55 to 68 years, 37% were women based on studies that reported the sex of participants. The studies compared hydrogel dressings with the following: gauze and saline, alginate …	There is inconclusive evidence to determine the effectiveness of hydrogel dressings compared with gauze and saline, alginate dressing, manuka honey or hydrocolloid on venous leg ulcer healing. Practitioners may, therefore, consider other characteristics such as costs and symptom management when choosing between dressings. Any future studies assessing the effects of hydrogel on venous wound healin…	This systematic review aimed to assess the effects of hydrogel wound dressings on the healing of venous leg ulcers in any care setting. Four RCTs, with a total of 272 participants, were included in the review. The studies compared hydrogel dressings with gauze and saline, alginate dressing, manuka honey and hydrocolloid. The certainty of evidence is very low and downgraded twice due to risk of bi…	This systematic review aimed to assess the effects of hydrogel wound dressings on the healing of venous leg ulcers in any care setting. Four randomized controlled trials were included, with a total of 272 participants. The studies compared hydrogel dressings with gauze and saline, alginate dressing, manuka honey, and hydrocolloid. The certainty of evidence was very low for all outcomes, and no st…	This systematic review assessed the effects of hydrogel wound dressings on the healing of venous leg ulcers. Four randomized controlled trials (RCTs) were included, involving 272 participants with a mean age ranging from 55 to 68 years. The results suggest that there is uncertainty regarding the difference in complete wound healing, change in ulcer size, and incidence of wound infection between h…
10.1002/14651858.CD013356.pub2	35275399	Skin disorders	Eczema is a common skin condition. Although topical corticosteroids have been a first-line treatment for eczema for decades, there are uncertainties over their optimal use.	To establish the effectiveness and safety of different ways of using topical corticosteroids for treating eczema.	We searched databases to January 2021 (Cochrane Skin Specialised Register; CENTRAL; MEDLINE; Embase; GREAT) and five clinical trials registers. We checked bibliographies from included trials to identify further trials.	Randomised controlled trials in adults and children with eczema that compared at least two strategies of topical corticosteroid use. We excluded placebo comparisons, other than for trials that evaluated proactive versus reactive treatment.	We used standard Cochrane methods, with GRADE certainty of evidence for key findings. Primary outcomes were changes in clinician-reported signs and relevant local adverse events. Secondary outcomes were patient-reported symptoms and relevant systemic adverse events. For local adverse events, we prioritised abnormal skin thinning as a key area of concern for healthcare professionals and patients.	We included 104 trials (8443 participants). Most trials were conducted in high-income countries (81/104), most likely in outpatient or other hospital settings. We judged only one trial to be low risk of bias across all domains. Fifty-five trials had high risk of bias in at least one domain, mostly due to lack of blinding or missing outcome data. Stronger-potency versus weaker-potency topical cort…	Potent and moderate topical corticosteroids are probably more effective than mild topical corticosteroids, primarily in moderate or severe eczema; however, there is uncertain evidence to support any advantage of very potent over potent topical corticosteroids. Effectiveness is similar between once daily and twice daily (or more) frequent use of potent topical corticosteroids to treat eczema flare…	This systematic review aimed to establish the effectiveness and safety of different ways of using topical corticosteroids for treating eczema. The review included 104 randomized controlled trials involving 8,443 participants. The results showed that moderate and potent topical corticosteroids were more effective in treating eczema compared to mild ones. However, there was insufficient evidence to…	This systematic review aimed to evaluate the effectiveness and safety of different ways of using topical corticosteroids for treating eczema. The review included 104 trials with a total of 8,443 participants, most of which were conducted in high-income countries. The review found that stronger-potency topical corticosteroids were more effective in treating eczema compared to weaker-potency ones, …	This systematic review looked at the effectiveness and safety of different ways of using topical corticosteroids for treating eczema. Results showed that stronger-potency topical corticosteroids are likely more effective than weaker-potency topical corticosteroids, and that applying topical corticosteroids once a day was not found to be less effective than twice daily application. Additionally, w…
10.1002/14651858.CD013130.pub2	35274741	Skin disorders	Stevens-Johnson syndrome (SJS), toxic epidermal necrolysis (TEN), and SJS/TEN overlap syndrome are rare, severe cutaneous adverse reactions usually triggered by medications. In addition to tertiary-level supportive care, various systemic therapies have been used including glucocorticoids, intravenous immunoglobulins (IVIGs), cyclosporin, N-acetylcysteine, thalidomide, infliximab, etanercept, and …	To assess the effects of systemic therapies (medicines delivered orally, intramuscularly, or intravenously) for the treatment of SJS, TEN, and SJS/TEN overlap syndrome.	We searched the following databases up to March 2021: the Cochrane Skin Specialised Register, CENTRAL, MEDLINE, and Embase. We also searched five clinical trial registers, the reference lists of all included studies and of key review articles, and a number of drug manufacturer websites. We searched for errata or retractions of included studies.	We included only randomised controlled trials (RCTs) and prospective observational comparative studies of participants of any age with a clinical diagnosis of SJS, TEN, or SJS/TEN overlap syndrome. We included all systemic therapies studied to date and permitted comparisons between each therapy, as well as between therapy and placebo.	We used standard methodological procedures as specified by Cochrane. Our primary outcomes were SJS/TEN-specific mortality and adverse effects leading to discontinuation of SJS/TEN therapy. Secondary outcomes included time to complete re-epithelialisation, intensive care unit length of stay, total hospital length of stay, illness sequelae, and other adverse effects attributed to systemic therapy. …	We included nine studies with a total of 308 participants (131 males and 155 females) from seven countries. We included two studies in the quantitative meta-analysis. We included three RCTs and six prospective, controlled observational studies. Sample sizes ranged from 10 to 91. Most studies did not report study duration or time to follow-up. Two studies reported a mean SCORe of Toxic Epidermal N…	When compared to corticosteroids, etanercept may result in mortality reduction. For the following comparisons, the certainty of the evidence for disease-specific mortality is very low: corticosteroids versus no corticosteroids, IVIG versus no IVIG and cyclosporin versus IVIG. There is a need for more multicentric studies, focused on the most important clinical comparisons, to provide reliable ans…	This systematic review aimed to assess the effectiveness of systemic therapies for the treatment of Stevens-Johnson syndrome (SJS), toxic epidermal necrolysis (TEN), and SJS/TEN overlap syndrome. Nine studies with 308 participants from seven countries were included, which assessed systemic corticosteroids, TNF-alpha inhibitors, cyclosporin, thalidomide, N-acetylcysteine, IVIG, and supportive care…	This systematic review aimed to assess the effects of systemic therapies for the treatment of Stevens-Johnson syndrome (SJS), toxic epidermal necrolysis (TEN), and SJS/TEN overlap syndrome. The review included nine studies with a total of 308 participants, including three RCTs and six prospective observational studies. The interventions assessed included corticosteroids, TNF-alpha inhibitors, cyc…	This systematic review included nine studies with a total of 308 participants from seven countries. The interventions assessed included systemic corticosteroids, tumour necrosis factor-alpha (TNF-alpha) inhibitors, cyclosporin, thalidomide, N-acetylcysteine, IVIG, and supportive care. Results suggested that corticosteroids may reduce disease-specific mortality compared to no corticosteroids, whil…
10.1002/14651858.CD011301.pub2	34224576	Skin disorders	Botulinum toxin type A (BontA) is the most frequent treatment for facial wrinkles, but its effectiveness and safety have not previously been assessed in a Cochrane Review.	To assess the effects of all commercially available botulinum toxin type A products for the treatment of any type of facial wrinkles.	We searched the following databases up to May 2020: the Cochrane Skin Specialised Register, CENTRAL, MEDLINE, Embase, and LILACS. We also searched five trials registers, and checked the reference lists of included studies for further references to relevant randomised controlled trials (RCTs).	We included RCTs with over 50 participants, comparing BontA versus placebo, other types of BontA, or fillers (hyaluronic acid), for treating facial wrinkles in adults.	We used standard methodological procedures expected by Cochrane. Primary outcomes were participant assessment of success and major adverse events (AEs) (eyelid ptosis, eyelid sensory disorder, strabismus). Secondary outcomes included physician assessment of success; proportion of participants with at least one AE and duration of treatment effect. We used GRADE to assess the certainty of the evide…	We included 65 RCTs, involving 14,919 randomised participants. Most participants were female, aged 18 to 65 years. All participants were outpatients (private office or day clinic). Study duration was between one week and one year. No studies were assessed as low risk of bias in all domains; the overall risk of bias was unclear for most studies. The most common comparator was placebo (36 studies).…	BontA treatment reduces wrinkles within four weeks of treatment, but probably increases risk of ptosis. We found several heterogeneous studies (different types or doses of BontA, number of cycles, and different facial regions) hindering meta-analyses. The certainty of the evidence for effectiveness outcomes was high, low or moderate; for AEs, very low to moderate. Future RCTs should compare the m…	This Cochrane Review aimed to assess the effectiveness and safety of all commercially available botulinum toxin type A (BontA) products for treating any type of facial wrinkles in adults. 65 randomized controlled trials (RCTs) with over 14,900 participants were included, comparing BontA to placebo, other types of BontA, or fillers. The main outcomes assessed were participant and physician assessm…	This systematic review evaluated the effects of commercially available botulinum toxin type A products for the treatment of facial wrinkles. The review included 65 randomized controlled trials involving 14,919 participants, with most being females aged 18 to 65 years. The main comparisons found that onabotulinumtoxinA-20 U, abobotulinumtoxinA-50 U, incobotulinumtoxinA-20 U, and daxibotulinumtoxin…	We included 65 RCTs, involving 14,919 randomised participants, which assessed the effects of all commercially available botulinum toxin type A products for the treatment of facial wrinkles. OnabotulinumtoxinA-20 U and abobotulinumtoxinA-50 U both had a higher success rate than placebo when assessed by both participants and physicians. IncobotulinumtoxinA-24 U and daxibotulinumtoxinA-40 U also had…
10.1002/14651858.CD011642.pub2	36161591	Skin disorders	Hypertrophic and keloid scars are common skin conditions resulting from abnormal wound healing. They can cause itching, pain and have a negative physical and psychological impact on patients' lives. Different approaches are used aiming to improve these scars, including intralesional corticosteroids, surgery and more recently, laser therapy. Since laser therapy is expensive and may have adverse ef…	To assess the effects of laser therapy for treating hypertrophic and keloid scars.	In March 2021 we searched the Cochrane Wounds Specialised Register, CENTRAL, MEDLINE, Embase, CINAHL EBSCO Plus and LILACS. To identify additional studies, we also searched clinical trials registries for ongoing and unpublished studies, and scanned reference lists of relevant included studies as well as reviews, meta-analyses, and health technology reports. There were no restrictions with respect…	We included randomised controlled trials (RCTs) for treating hypertrophic or keloid scars (or both), comparing laser therapy with placebo, no intervention or another intervention.	Two review authors independently selected studies, extracted the data, assessed the risk of bias of included studies and carried out GRADE assessments to assess the certainty of evidence. A third review author arbitrated if there were disagreements.	We included 15 RCTs, involving 604 participants (children and adults) with study sample sizes ranging from 10 to 120 participants (mean 40.27). Where studies randomised different parts of the same scar, each scar segment was the unit of analysis (906 scar segments). The length of participant follow-up varied from 12 weeks to 12 months. All included trials had a high risk of bias for at least one …	There is insufficient evidence to support or refute the effectiveness of laser therapy for treating hypertrophic and keloid scars. The available information is also insufficient to perform a more accurate analysis on treatment-related adverse effects related to laser therapy. Due to the heterogeneity of the studies, conflicting results, study design issues and small sample sizes, further high-qua…	This systematic review aimed to evaluate the effects of laser therapy for treating hypertrophic and keloid scars. The authors searched multiple databases and included 15 randomized controlled trials with a total of 604 participants. The evidence was of low or very low certainty, and the studies had a high risk of bias. The review found low-certainty evidence suggesting that 585-nm pulsed-dye lase…	This systematic review aimed to assess the effectiveness of laser therapy for hypertrophic and keloid scars. The review included 15 randomized controlled trials with a total of 604 participants. The review found low certainty evidence suggesting that 585-nm pulsed-dye laser (PDL) may improve hypertrophic and keloid scars compared to no treatment. However, due to the limited data available and hig…	This systematic review evaluated the effects of laser therapy on hypertrophic and keloid scars. Fifteen randomized controlled trials were included, involving 604 participants, with a high risk of bias due to lack of blinding of participants and personnel. Low-certainty evidence suggests that 585-nm pulsed-dye laser may be more effective than no treatment in improving hypertrophic and keloid scar …
10.1002/14651858.CD013439.pub2	35593897	Skin disorders	Sacrococcygeal pilonidal sinus disease is a common debilitating condition that predominantly affects young adults, with a profound impact on their activities of daily living. The condition is treated surgically, and in some cases the wound in the natal cleft is left open to heal by itself. Many dressings and topical agents are available to aid healing of these wounds.	To assess the effects of dressings and topical agents for the management of open wounds following surgical treatment for sacrococcygeal pilonidal sinus in any care setting.	In March 2021, we searched the Cochrane Wounds Specialised Register, CENTRAL, MEDLINE, Embase and EBSCO CINAHL Plus. We also searched clinical trials registries for ongoing and unpublished studies, and we scanned reference lists of included studies, reviews, meta-analyses and health technology reports to identify additional studies. There were no restrictions with respect to language, date of pub…	We included parallel-group randomised controlled trials (RCTs) only. We included studies with participants who had undergone any type of sacrococcygeal pilonidal sinus disease surgery and were left with an open wound.	We used the standard methodological procedures expected by Cochrane. We used GRADE to assess the certainty of the evidence for each outcome.	We included 11 RCTs comprising 932 participants. Two studies compared topical negative pressure wound therapy (TNPWT) with conventional open wound healing, two studies compared platelet-rich plasma with sterile absorbent gauze, and the other seven studies compared various dressings and topical agents. All studies were at high risk of bias in at least one domain, whilst one study was judged to be …	At present, the evidence that any of the dressings or topical agents contained in this review have a benefit on time to wound healing, the proportion of wounds that heal at a specific time point or on any of the secondary outcomes of our review ranges from low certainty to very low certainty. There is low-certainty evidence on the benefit on wound healing of platelet-rich plasma from two studies …	This systematic review aimed to assess the effects of dressings and topical agents for open wounds following surgical treatment for sacrococcygeal pilonidal sinus disease. The review included 11 parallel-group randomized controlled trials comprising 932 participants. The studies compared various interventions, including topical negative pressure wound therapy, platelet-rich plasma, dressings, and…	This systematic review assessed the effects of dressings and topical agents for the management of open wounds following surgical treatment for sacrococcygeal pilonidal sinus. 11 RCTs comprising 932 participants were included, with most studies being at high risk of bias. The review found limited evidence that topical negative pressure wound therapy (TNPWT), Lietofix cream, hydrogel dressings, zin…	This systematic review assessed the effects of dressings and topical agents for the management of open wounds following surgical treatment for sacrococcygeal pilonidal sinus in any care setting. All studies included in the review were at high risk of bias with mean participant ages between 20 and 30 years and nearly 80% of participants being male. The evidence is unclear regarding the benefits of…
10.1002/14651858.CD011535.pub5	35603936	Skin disorders	Psoriasis is an immune-mediated disease with either skin or joints manifestations, or both, and it has a major impact on quality of life. Although there is currently no cure for psoriasis, various treatment strategies allow sustained control of disease signs and symptoms. The relative benefit of these treatments remains unclear due to the limited number of trials comparing them directly head-to-h…	To compare the efficacy and safety of non-biological systemic agents, small molecules, and biologics for people with moderate-to-severe psoriasis using a network meta-analysis, and to provide a ranking of these treatments according to their efficacy and safety.	For this update of the living systematic review, we updated our searches of the following databases monthly to October 2021: the Cochrane Central Register of Controlled Trials (CENTRAL), MEDLINE, and Embase.	Randomised controlled trials (RCTs) of systemic treatments in adults over 18 years with moderate-to-severe plaque psoriasis, at any stage of treatment, compared to placebo or another active agent. The primary outcomes were: proportion of participants who achieved clear or almost clear skin, that is, at least Psoriasis Area and Severity Index (PASI) 90; proportion of participants with serious adve…	We conducted duplicate study selection, data extraction, risk of bias assessment and analyses. We synthesised data using pairwise and network meta-analysis (NMA) to compare treatments and rank them according to effectiveness (PASI 90 score) and acceptability (inverse of SAEs). We assessed the certainty of NMA evidence for the two primary outcomes and all comparisons using CINeMA, as very low, low…	This update includes an additional 19 studies, taking the total number of included studies to 167, and randomised participants to 58,912, 67.2% men, mainly recruited from hospitals. Average age was 44.5 years, mean PASI score at baseline was 20.4 (range: 9.5 to 39). Most studies were placebo-controlled (57%). We assessed a total of 20 treatments. Most (140) trials were multicentric (two to 231 ce…	Our review shows that, compared to placebo, the biologics infliximab, bimekizumab, ixekizumab, and risankizumab were the most effective treatments for achieving PASI 90 in people with moderate-to-severe psoriasis on the basis of high-certainty evidence. This NMA evidence is limited to induction therapy (outcomes measured from 8 to 24 weeks after randomisation), and is not sufficient for evaluatin…	This systematic review aimed to compare the efficacy and safety of non-biological systemic agents, small molecules, and biologics for treating moderate-to-severe psoriasis using a network meta-analysis. The review included 167 randomized controlled trials, involving 58,912 participants, with an average age of 44.5 years and a mean PASI score at baseline of 20.4. The findings show that anti-IL17 t…	This systematic review compared the efficacy and safety of non-biological systemic agents, small molecules, and biologics for people with moderate-to-severe psoriasis using a network meta-analysis. The review included 167 studies with 58,912 participants, mainly recruited from hospitals, and assessed a total of 20 treatments. The results showed that anti-IL17 treatment was the most effective in r…	This systematic review assessed the efficacy and safety of 20 treatments for people with moderate-to-severe psoriasis. The most effective drugs, as found by network meta-analysis, were infliximab, bimekizumab, ixekizumab and risankizumab. Risks of serious adverse events were not significantly different between any of the interventions and the placebo. Quality of life data was often poorly reporte…
10.1002/14651858.CD011675.pub2	33734426	Skin disorders	Leg ulcers are open skin wounds that occur below the knee but above the foot. The majority of leg ulcers are venous in origin, occurring as a result of venous insufficiency, where the flow of blood through the veins is impaired; they commonly arise due to blood clots and varicose veins. Compression therapy, using bandages or stockings, is the primary treatment for venous leg ulcers. Wound cleansi…	To assess the effects of wound cleansing, wound cleansing solutions and wound cleansing techniques for treating venous leg ulcers.	In September 2019 we searched the Cochrane Wounds Specialised Register; the Cochrane Central Register of Controlled Trials (CENTRAL); Ovid MEDLINE (including In-Process & Other Non-Indexed Citations); Ovid Embase and EBSCO CINAHL Plus. We also searched clinical trials registries for ongoing and unpublished studies, and scanned reference lists of relevant included studies as well as reviews, meta-…	We considered randomised controlled trials (RCTs) comparing wound cleansing with no wound cleansing, or RCTs comparing different wound cleansing solutions, or different wound cleansing techniques.	We screened studies for their appropriateness for inclusion, assessed their risk of bias using the Cochrane 'Risk of bias' tool, and used GRADE methodology to determine the certainty of evidence. Two review authors undertook these tasks independently, using predetermined criteria. We contacted study authors for missing data where possible.	We included four studies with a total of 254 participants. All studies included comparisons between different types of cleansing solutions, and three of these reported our primary outcomes of complete wound healing or change in ulcer size over time, or both. Two studies reported the secondary outcome, pain. One study (27 participants), which compared polyhexamethylene biguanide (PHMB) solution wi…	There is currently a lack of RCT evidence to guide decision making about the effectiveness of wound cleansing compared with no cleansing and the optimal approaches to cleansing of venous leg ulcers. From the four studies identified, there is insufficient evidence to demonstrate whether the use of PHMB solution compared with saline solution; aqueous oxygen peroxide compared with sterile water; pro…	This systematic review aimed to assess the effects of wound cleansing, wound cleansing solutions, and wound cleansing techniques for treating venous leg ulcers. The review included four randomized controlled trials with a total of 254 participants, all of which compared different types of cleansing solutions. No studies compared cleansing with no cleansing or explored comparisons between differen…	This systematic review aimed to assess the effects of wound cleansing, solutions, and techniques for treating venous leg ulcers. Four studies with a total of 254 participants were included, all comparing different types of cleansing solutions. None of the studies compared cleansing with no cleansing or explored comparisons between different cleansing techniques. The evidence is of very low certai…	This systematic review evaluated the effects of wound cleansing, wound cleansing solutions, and wound cleansing techniques for treating venous leg ulcers. Four studies with a total of 254 participants were included, two of which reported primary outcomes of complete wound healing or change in ulcer size over time. No studies compared cleansing with no cleansing, or that explored comparisons betwe…
10.1002/14651858.CD012974.pub2	36648215	Skin disorders	Cutaneous melanoma is amongst the most aggressive of all skin cancers. Neoadjuvant treatment is a form of induction therapy, given to shrink a cancerous tumour prior to the main treatment (usually surgery). The purpose is to improve survival and surgical outcomes. This review systematically appraises the literature investigating the use of neoadjuvant treatment for stage III and IV cutaneous mela…	To assess the effects of neoadjuvant treatment in adults with stage III or stage IV melanoma according to the seventh edition American Joint Committee on Cancer (AJCC) staging system.	We searched the following databases up to 10 August 2021 inclusive: Cochrane Skin Specialised Register, CENTRAL, MEDLINE, Embase, LILACS and four trials registers, together with reference checking and contact with study authors to identify additional studies. We also handsearched proceedings from specific conferences from 2016 to 2020 inclusive.	Randomised controlled trials (RCTs) of people with stage III and IV melanoma, comparing neoadjuvant treatment strategies (using targeted treatments, immunotherapies, radiotherapy, topical treatments or chemotherapy) with any of these agents or current standard of care (SOC), were eligible for inclusion.	We used standard Cochrane methods. Primary outcomes were overall survival (OS) and adverse effects (AEs). Secondary outcomes included time to recurrence (TTR), quality of life (QOL), and overall response rate (ORR). We used GRADE to evaluate the certainty of the evidence.	We included eight RCTs involving 402 participants. Studies enrolled adults, mostly with stage III melanoma, investigated immunotherapies, chemotherapy, or targeted treatments, and compared these with surgical excision with or without adjuvant treatment. Duration of follow-up and therapeutic regimens varied, which, combined with heterogeneity in the population and definitions of the endpoints, pre…	We are uncertain if neoadjuvant treatment increases OS or TTR compared with no neoadjuvant treatment, and it may be associated with a slightly higher rate of AEs. There is insufficient evidence to support the use of neoadjuvant treatment in clinical practice. Priorities for research include the development of a core outcome set for neoadjuvant trials that are adequately powered, with validation o…	This systematic review aimed to assess the effects of neoadjuvant treatment on adults with stage III or stage IV melanoma according to the seventh edition AJCC staging system. Eight randomized controlled trials involving 402 participants were included, investigating immunotherapies, chemotherapy, or targeted treatments. The primary outcomes were overall survival and adverse effects, while the sec…	The systematic review aimed to assess the effects of neoadjuvant treatment on adults with stage III or stage IV melanoma. Eight randomized controlled trials involving 402 participants were included, investigating immunotherapies, chemotherapy, or targeted treatments. The review found very low to moderate certainty evidence suggesting that neoadjuvant treatment may or may not increase overall surv…	This systematic review evaluated the effects of neoadjuvant treatment for adults with stage III or IV melanoma according to the seventh edition AJCC staging system. Neoadjuvant treatment may increase overall survival, time to recurrence, and overall response rate, but the evidence is very uncertain. Neoadjuvant treatment could also lead to an increased rate of adverse events, but again the eviden…
10.1002/14651858.CD003336.pub4	34002371	Heart Failure	People with chronic heart failure (HF) are at risk of thromboembolic events, including stroke, pulmonary embolism, and peripheral arterial embolism; coronary ischaemic events also contribute to the progression of HF. The use of long-term oral anticoagulation is established in certain populations, including people with HF and atrial fibrillation (AF), but there is wide variation in the indications…	To determine whether long-term oral anticoagulation reduces total deaths and stroke in people with heart failure in sinus rhythm.	We updated the searches in CENTRAL, MEDLINE, and Embase in March 2020. We screened reference lists of papers and abstracts from national and international cardiovascular meetings to identify unpublished studies. We contacted relevant authors to obtain further data. We did not apply any language restrictions.	Randomised controlled trials (RCT) comparing oral anticoagulants with placebo or no treatment in adults with HF, with treatment duration of at least one month. We made inclusion decisions in duplicate, and resolved any disagreements between review authors by discussion, or a third party.	Two review authors independently assessed trials for inclusion, and assessed the risks and benefits of antithrombotic therapy by calculating odds ratio (OR), accompanied by the 95% confidence intervals (CI).	We identified three RCTs (5498 participants). One RCT compared warfarin, aspirin, and no antithrombotic therapy, the second compared warfarin with placebo in participants with idiopathic dilated cardiomyopathy, and the third compared rivaroxaban with placebo in participants with HF and coronary artery disease. We pooled data from the studies that compared warfarin with a placebo or no treatment. …	Based on the three RCTs, there is no evidence that oral anticoagulant therapy modifies mortality in people with HF in sinus rhythm. The evidence is uncertain if warfarin has any effect on all-cause death compared to placebo or no treatment, but it may increase the risk of major bleeding events. There is no evidence of a difference in the effect of rivaroxaban on all-cause death compared to placeb…	This systematic review aimed to determine whether long-term oral anticoagulation reduces total deaths and stroke in people with heart failure in sinus rhythm. The review identified three randomized controlled trials comparing oral anticoagulants with placebo or no treatment in adults with heart failure, with a total of 5,498 participants. The results indicate that warfarin may have an effect on a…	This systematic review aimed to determine the efficacy of long-term oral anticoagulation in reducing total deaths and stroke in people with heart failure in sinus rhythm. The review included three randomized controlled trials with a total of 5,498 participants. Pooled data from studies that compared warfarin with a placebo or no treatment suggested uncertainty regarding the effect on all-cause de…	Three randomized controlled trials (RCTs) looked into the effects of long-term oral anticoagulation for people with heart failure in sinus rhythm. Warfarin may reduce all-cause death compared to placebo or no treatment, but it increases the risk of major bleeding events. Rivaroxaban makes little to no difference to all-cause death compared to placebo, but it likely reduces the risk of stroke and …
10.1002/14651858.CD012721.pub3	34022072	Heart Failure	Beta_blockers and inhibitors of the renin_angiotensin_aldosterone system improve survival and reduce morbidity in people with heart failure with reduced left ventricular ejection fraction (LVEF); a review of the evidence is required to determine whether these treatments are beneficial for people with heart failure with preserved ejection fraction (HFpEF).	To assess the effects of beta-blockers, angiotensin-converting enzyme inhibitors, angiotensin receptor blockers, angiotensin receptor neprilysin inhibitors, and mineralocorticoid receptor antagonists in people with HFpEF.	We updated searches of CENTRAL, MEDLINE, Embase, and one clinical trial register on 14 May 2020 to identify eligible studies, with no language or date restrictions. We checked references from trial reports and review articles for additional studies.	We included randomised controlled trials with a parallel group design, enrolling adults with HFpEF, defined by LVEF greater than 40%.	We used standard methodological procedures expected by Cochrane.	We included 41 randomised controlled trials (231 reports), totalling 23,492 participants across all comparisons. The risk of bias was frequently unclear and only five studies had a low risk of bias in all domains. Beta-blockers (BBs) We included 10 studies (3087 participants) investigating BBs. Five studies used a placebo comparator and in five the comparator was usual care. The mean age of parti…	There is evidence that MRA and ARNI treatment in HFpEF probably reduces heart failure hospitalisation but probably has little or no effect on cardiovascular mortality and quality of life. BB treatment may reduce the risk of cardiovascular mortality, however, further trials are needed. The current evidence for BBs, ACEIs, and ARBs is limited and does not support their use in HFpEF in the absence o…	This systematic review aimed to assess the effects of various treatments on people with heart failure with preserved ejection fraction (HFpEF). The review included 41 randomized controlled trials with a total of 23,492 participants across all comparisons. The treatments assessed included beta-blockers, mineralocorticoid receptor antagonists, angiotensin-converting enzyme inhibitors, angiotensin r…	This systematic review assessed the effects of different medications on patients with heart failure with preserved ejection fraction (HFpEF). The review included 41 randomized controlled trials with a total of 23,492 participants. Beta-blockers and mineralocorticoid receptor antagonists were found to have some beneficial effects on reducing cardiovascular mortality and heart failure hospitalizati…	This systematic review assessed the effects of beta-blockers, angiotensin-converting enzyme inhibitors, angiotensin receptor blockers, angiotensin receptor neprilysin inhibitors, and mineralocorticoid receptor antagonists in people with HFpEF. Beta-blockers may reduce cardiovascular mortality, although the evidence is uncertain. Mineralocorticoid receptor antagonists may reduce heart failure hosp…
10.1002/14651858.CD013650.pub2	34693515	Heart Failure	Cardiovascular disease (CVD) is a leading cause of death globally. Recently, dipeptidyl peptidase-4 inhibitors (DPP4i), glucagon-like peptide-1 receptor agonists (GLP-1RA) and sodium-glucose co-transporter-2 inhibitors (SGLT2i) were approved for treating people with type 2 diabetes mellitus. Although metformin remains the first-line pharmacotherapy for people with type 2 diabetes mellitus, a body…	To systematically review the available evidence on the benefits and harms of DPP4i, GLP-1RA, and SGLT2i in people with established CVD, using network meta-analysis.	We searched CENTRAL, MEDLINE, Embase, and the Conference Proceedings Citation Index on 16 July 2020. We also searched clinical trials registers on 22 August 2020. We did not restrict by language or publication status.	We searched for randomised controlled trials (RCTs) investigating DPP4i, GLP-1RA, or SGLT2i that included participants with established CVD. Outcome measures of interest were CVD mortality, fatal and non-fatal myocardial infarction, fatal and non-fatal stroke, all-cause mortality, hospitalisation for heart failure (HF), and safety outcomes.	Three review authors independently screened the results of searches to identify eligible studies and extracted study data. We used the GRADE approach to assess the certainty of the evidence. We conducted standard pairwise meta-analyses and network meta-analyses by pooling studies that we assessed to be of substantial homogeneity; subgroup and sensitivity analyses were also pursued to explore how …	We included 31 studies (287 records), of which we pooled data from 20 studies (129,465 participants) for our meta-analysis. The majority of the included studies were at low risk of bias, using Cochrane's tool for assessing risk of bias. Among the 20 pooled studies, six investigated DPP4i, seven studied GLP-1RA, and the remaining seven trials evaluated SGLT2i. All outcome data described below were…	Findings from both standard and network meta-analyses of moderate- to high-certainty evidence suggest that GLP-1RA and SGLT2i are likely to reduce the risk of CVD mortality and all-cause mortality in people with established CVD; high-certainty evidence demonstrates that treatment with SGLT2i reduce the risk of hospitalisation for HF, while moderate-certainty evidence likely supports the use of GL…	This systematic review aimed to evaluate the benefits and harms of dipeptidyl peptidase-4 inhibitors (DPP4i), glucagon-like peptide-1 receptor agonists (GLP-1RA), and sodium-glucose co-transporter-2 inhibitors (SGLT2i) in people with established cardiovascular disease (CVD), using network meta-analysis. The review included 31 studies, and the majority of the included studies were at low risk of b…	This systematic review evaluated the benefits and harms of DPP4i, GLP-1RA, and SGLT2i in people with established CVD using network meta-analysis. The review included 31 studies and pooled data from 20 studies. DPP4i did not reduce the risk of efficacy outcomes, while GLP-1RA reduced the risk of CV mortality and all-cause mortality, and SGLT2i reduced the risk of CV mortality, all-cause mortality,…	This systematic review included 31 studies (287 records) of people with established CVD, of which 20 were pooled for our meta-analysis. Results suggest that DPP4i do not reduce any risk of efficacy outcomes; GLP-1RA reduce the risks of CV mortality, all-cause mortality and stroke; and SGLT2i probably reduce the risks of CV mortality, all-cause mortality and HF hospitalisation. Network meta-analys…
10.1002/14651858.CD013022.pub2	32104908	Heart Failure	People with heart failure report various symptoms and show a trajectory of periodic exacerbations and recoveries, where each exacerbation event may lead to death. Current clinical practice guidelines indicate the importance of discussing future care strategies with people with heart failure. Advance care planning (ACP) is the process of discussing an individual's future care plan according to the…	To assess the effects of advance care planning (ACP) in people with heart failure compared to usual care strategies that do not have any components promoting ACP.	We searched CENTRAL, MEDLINE, Embase, CINAHL, Social Work Abstracts, and two clinical trials registers in October 2019. We checked the reference lists of included studies. There were no restrictions on language or publication status.	We included randomised controlled trials (RCTs) that compared ACP with usual care in people with heart failure. Trials could have parallel group, cluster-randomised, or cross-over designs. We included interventions that implemented ACP, such as discussing and considering values, wishes, life goals, and preferences for future medical care. The study participants comprised adults (18 years of age o…	Two review authors independently extracted outcome data from the included studies, and assessed their risk of bias. We contacted trial authors when we needed to obtain missing information.	We included nine RCTs (1242 participants and 426 surrogate decision-makers) in this review. The meta-analysis included seven studies (876 participants). Participants' mean ages ranged from 62 to 82 years, and 53% to 100% of the studies' participants were men. All included studies took place in the US or the UK. Only one study reported concordance between participants' preferences and end-of-life …	ACP may help to increase documentation by medical staff regarding discussions with participants about ACP processes, and may improve an individual's depression. However, the quality of the evidence about these outcomes was low. The quality of the evidence for each outcome was low to very low due to the small number of studies and participants included in this review. Additionally, the follow-up p…	This systematic review aimed to assess the effects of advance care planning (ACP) in people with heart failure compared to usual care. Nine randomized controlled trials with a total of 1,242 participants and 426 surrogate decision-makers were included. ACP had uncertain effects on concordance between participants' preferences and end-of-life care, no difference in quality of life, increased compl…	This systematic review aimed to assess the effects of advance care planning (ACP) in people with heart failure compared to usual care strategies that do not promote ACP. Nine randomized controlled trials with a total of 1242 participants and 426 surrogate decision-makers were included in the review. The review found that ACP may improve completion of documentation by medical staff and participant…	This systematic review examined the effects of advance care planning (ACP) in people with heart failure compared to usual care strategies. The results suggest that ACP may lead to an increase in concordance between participants' preferences and end-of-life care, an improvement in quality of life, an increase in documentation of the ACP process, an improvement of participants' depression, and an i…
10.1002/14651858.CD009669.pub4	33152122	Heart Failure	Cardiogenic shock (CS) and low cardiac output syndrome (LCOS) are potentially life-threatening complications of acute myocardial infarction (AMI), heart failure (HF) or cardiac surgery. While there is solid evidence for the treatment of other cardiovascular diseases of acute onset, treatment strategies in haemodynamic instability due to CS and LCOS remains less robustly supported by the given sci…	Assessment of efficacy and safety of cardiac care with positive inotropic agents and vasodilator agents in CS or LCOS due to AMI, HF or after cardiac surgery.	We conducted a search in CENTRAL , MEDLINE, Embase and CPCI-S Web of Science in October 2019. We also searched four registers of ongoing trials and scanned reference lists and contacted experts in the field to obtain further information. No language restrictions were applied.	Randomised controlled trials (RCTs) enrolling patients with AMI, HF or cardiac surgery complicated by CS or LCOS.	We used standard methodological procedures according to Cochrane standards.	We identified 19 eligible studies including 2385 individuals (mean or median age range 56 to 73 years) and three ongoing studies. We categorised studies into 11 comparisons, all against standard cardiac care and additional other drugs or placebo. These comparisons investigated the efficacy of levosimendan versus dobutamine, enoximone or placebo; enoximone versus dobutamine, piroximone or epinephr…	At present, there are no convincing data supporting any specific inotropic or vasodilating therapy to reduce mortality in haemodynamically unstable patients with CS or LCOS. Considering the limited evidence derived from the present data due to a high risk of bias and imprecision, it should be emphasised that there is an unmet need for large-scale, well-designed randomised trials on this topic to …	This is an updated Cochrane systematic review that assesses the efficacy and safety of inotropic and vasodilating agents in the treatment of cardiogenic shock and low cardiac output syndrome. The review identified 19 eligible randomized controlled trials with a total of 2385 participants. The studies compared different inotropic/vasodilating drugs against standard care or placebo, but all compari…	This systematic review aimed to assess the efficacy and safety of positive inotropic and vasodilator agents in patients with cardiogenic shock or low cardiac output syndrome after heart-related events or surgeries. The review included 19 eligible studies with a total of 2385 participants, investigating 11 different comparisons. The quality of evidence for all comparisons was low to very low due t…	This systematic review identified 19 eligible studies including 2385 individuals, investigating the efficacy and safety of cardiac care with positive inotropic agents and vasodilator agents in CS or LCOS due to AMI, HF or after cardiac surgery. All comparisons revealed uncertainty on the effect of inotropic/vasodilating drugs on all-cause mortality with a low to very low quality of evidence. The …
10.1002/14651858.CD007037.pub4	32700759	Heart Failure	Beta_blockers are an essential part of standard therapy in adult congestive heart failure and therefore, are expected to be beneficial in children. However, congestive heart failure in children differs from that in adults in terms of characteristics, aetiology, and drug clearance. Therefore, paediatric needs must be specifically investigated. This is an update of a Cochrane review previously publ…	To assess the effect of beta-adrenoceptor-blockers (beta-blockers) in children with congestive heart failure.	We searched the Cochrane Central Register of Controlled Trials (CENTRAL) in The Cochrane Library , MEDLINE, EMBASE, and LILACS up to November 2015. Bibliographies of identified studies were checked. No language restrictions were applied.	Randomised, controlled, clinical trials investigating the effect of beta-blocker therapy on paediatric congestive heart failure.	Two review authors independently extracted and assessed data from the included trials.	We identified four new studies for the review update; the review now includes seven studies with 420 participants. Four small studies with 20 to 30 children each, and two larger studies of 80 children each, showed an improvement of congestive heart failure with beta-blocker therapy. A larger study with 161 participants showed no evidence of benefit over placebo in a composite measure of heart fai…	There is not enough evidence to support or discourage the use of beta-blockers in children with congestive heart failure, or to propose a paediatric dosing scheme. However, the sparse data available suggested that children with congestive heart failure might benefit from beta-blocker treatment. Further investigations in clearly defined populations with standardised methodology are required to est…	This systematic review aimed to assess the effect of beta-blockers on children with congestive heart failure. Seven randomized controlled trials with a total of 420 participants were included in the review. The studies showed mixed results, with some suggesting improvement with beta-blocker therapy, while others showed no evidence of benefit over placebo. No significant adverse events were report…	This systematic review aimed to assess the effect of beta-adrenoceptor-blockers in children with congestive heart failure. The review included seven studies with 420 participants and found that beta-blocker therapy showed improvement in congestive heart failure in four small and two larger studies. However, a larger study with 161 participants showed no evidence of benefit over placebo. The revie…	This systematic review identified seven studies with 420 participants assessing the effect of beta-blockers on congestive heart failure in children. Four small studies and two larger studies found an improvement with beta-blocker therapy, but a larger study with 161 participants showed no evidence of benefit over placebo. No significant adverse events were reported, and a meta-analysis of left ve…
10.1002/14651858.CD013004.pub2	33147368	Heart Failure	Chronic heart failure is one of the most common medical conditions, affecting more than 23 million people worldwide. Despite established guideline-based, multidrug pharmacotherapy, chronic heart failure is still the cause of frequent hospitalisation, and about 50% die within five years of diagnosis.	To assess the effectiveness and safety of ivabradine in individuals with chronic heart failure.	We searched CENTRAL, MEDLINE, Embase, and CPCI-S Web of Science in March 2020. We also searched ClinicalTrials.gov and the WHO ICTRP. We checked reference lists of included studies. We did not apply any time or language restrictions.	We included randomised controlled trials in which adult participants diagnosed with chronic heart failure were randomly assigned to receive either ivabradine or placebo/usual care/no treatment. We distinguished between type of heart failure (heart failure with a reduced ejection fraction or heart failure with a preserved ejection fraction) as well as between duration of ivabradine treatment (shor…	Two review authors independently assessed trials for inclusion, extracted data, and checked data for accuracy. We calculated risk ratios (RR) using a random-effects model. We completed a comprehensive 'Risk of bias' assessment for all studies. We contacted authors for missing data. Our primary endpoints were: mortality from cardiovascular causes; quality of life; time to first hospitalisation for…	We included 19 studies (76 reports) involving a total of 19,628 participants (mean age 60.76 years, 69% male). However, few studies contributed data to meta-analyses due to inconsistency in trial design (type of heart failure) and outcome reporting and measurement. In general, risk of bias varied from low to high across the included studies, with insufficient detail provided to inform judgement i…	We found evidence of no difference in cardiovascular mortality and serious adverse events between long-term treatment with ivabradine and placebo/usual care/no treatment in participants with heart failure with HFrEF. Nevertheless, due to indirectness (male predominance), the certainty of the available evidence is rated as moderate.	This systematic review aimed to assess the effectiveness and safety of ivabradine in individuals with chronic heart failure. The review included 19 studies involving 19,628 participants, with varying levels of risk of bias. Meta-analyses were conducted for participants with heart failure with a reduced ejection fraction and long-term ivabradine treatment, and there was evidence of no difference i…	This systematic review aimed to evaluate the effectiveness and safety of ivabradine in individuals with chronic heart failure. 19 studies involving 19,628 participants were included, but few studies contributed data to meta-analyses due to inconsistencies in trial design and outcome reporting. Two meta-analyses focusing on participants with heart failure with a reduced ejection fraction and long-…	This systematic review assessed the effectiveness and safety of ivabradine in individuals with chronic heart failure. The review included 19 studies involving 19,628 participants with heart failure with a reduced ejection fraction (HFrEF). There was no difference between ivabradine and placebo/usual care/no treatment for mortality from cardiovascular causes and serious adverse events amongst HFrE…
